# Supplementary material for: Bis[1,3-bis­(2,4,6-trimethyl­phen­yl)-2,3-dihydro-1H-imidazol-2-yl­idene]dichloridodinitro­syltungsten(II) tetra­hydro­furan-d 8 monosolvate
Source: Acta Crystallogr Sect E Struct Rep Online. 2010 Dec 4;67(Pt 1):m31. doi: 10.1107/S1600536810050099 (PMC3050297; doi:10.1107/S1600536810050099)
Supplement: Supplementary file 2 [file e-67-00m31-Isup2.hkl]

#
# h,k,l, Fc-squared, Fo-squared, sigma(Fo-squared) and status flag
#
data_I
_shelx_title '  JAVI73  Stoe IPDS measurement'
_shelx_refln_list_code          4
_shelx_F_calc_maximum      232.40
_exptl_crystal_F_000      1012.00
_reflns_d_resolution_high  0.8409
 
loop_
 _symmetry_equiv_pos_as_xyz
 'x, y, z'
 '-x, -y, -z'
 
_cell_length_a    11.3861
_cell_length_b    13.0517
_cell_length_c    17.0448
_cell_angle_alpha  81.245
_cell_angle_beta   72.473
_cell_angle_gamma  68.983
 
_shelx_F_squared_multiplier     1.000
 
loop_
 _refln_index_h
 _refln_index_k
 _refln_index_l
 _refln_F_squared_calc
 _refln_F_squared_meas
 _refln_F_squared_sigma
 _refln_observed_status
   2   0   0      376.86      363.47    141.24 o
   3   0   0    21859.92    26837.01    232.32 o
   4   0   0     5731.93     6394.36    128.46 o
   5   0   0      922.05     1135.80     91.83 o
   6   0   0     9365.71     9593.70    113.54 o
   7   0   0       16.31       -1.61     62.45 o
   8   0   0     8933.23     8479.35    105.81 o
   9   0   0       44.84       35.96     64.67 o
  10   0   0     6786.39     6834.14     91.62 o
  11   0   0      832.99      776.62     91.69 o
  12   0   0     1870.01     1871.15    104.73 o
 -11   1   0     1630.59     1595.33     83.63 o
 -10   1   0      432.36      392.85     86.78 o
  -9   1   0     4853.57     4744.18     92.77 o
  -8   1   0     3895.90     4058.51    107.42 o
  -7   1   0    10733.59    10202.67    108.36 o
  -6   1   0       10.43       42.08     64.74 o
  -5   1   0    16736.85    17726.04    153.94 o
  -4   1   0       99.78       89.68     64.60 o
  -3   1   0     9782.30    10640.22    162.61 o
  -2   1   0     1420.64     1844.06    121.74 o
  -1   1   0     9892.90    13231.93    237.16 o
   2   1   0       57.86      159.52    126.58 o
   3   1   0    54010.91    67222.71    343.17 o
   4   1   0     2911.62     3019.71    103.59 o
   5   1   0    12040.64    12207.59    141.64 o
   6   1   0     1170.26     1147.69     78.52 o
   7   1   0     6147.06     5975.63    103.32 o
   8   1   0      185.63      171.62     66.15 o
   9   1   0     7666.43     7608.27     96.53 o
  10   1   0      395.96      337.59     74.95 o
  11   1   0     5092.96     5127.28    123.42 o
  12   1   0      108.16      127.92     89.14 o
 -11   2   0      326.17      357.76     90.35 o
 -10   2   0     3006.56     3028.52     88.47 o
  -9   2   0      786.96      817.70     77.64 o
  -8   2   0     1679.40     1675.80     82.62 o
  -7   2   0     2354.29     2353.67     88.13 o
  -6   2   0    11530.94    11520.04    117.64 o
  -5   2   0     6177.68     5981.28    100.23 o
  -4   2   0    11998.11    11740.93    133.30 o
  -3   2   0      127.09      141.71     70.05 o
  -2   2   0    11242.68    12683.66    186.54 o
  -1   2   0     3088.03     3823.50    169.20 o
   1   2   0     7638.47    10021.10    236.89 o
   2   2   0     3110.22     3548.49    146.61 o
   3   2   0    31213.24    35762.45    267.01 o
   5   2   0     1205.43     1044.71     96.94 o
   6   2   0     3267.06     2889.03     76.10 o
   7   2   0     7389.56     7721.07    110.78 o
   8   2   0     2642.06     2623.91     87.59 o
   9   2   0      422.13      347.88     76.84 o
  10   2   0     6467.34     6473.49    111.19 o
  11   2   0      214.04      155.08     77.71 o
  12   2   0     4896.80     4848.65    106.48 o
 -11   3   0     2080.86     2166.46    101.78 o
 -10   3   0      979.33      927.00     93.17 o
  -9   3   0     1883.17     1911.48     72.74 o
  -8   3   0     1019.69      945.82     68.90 o
  -7   3   0     3723.65     3756.74    107.09 o
  -6   3   0     3729.65     3658.20     95.86 o
  -5   3   0     5725.46     5854.70     97.94 o
  -4   3   0     6183.68     6591.06    118.24 o
  -3   3   0    16440.51    16477.18    155.55 o
  -2   3   0      495.18      375.44     81.27 o
  -1   3   0    12482.63    14445.70    209.47 o
   0   3   0     3647.33     3974.82    181.97 o
   1   3   0    12765.90    16212.86    260.29 o
   2   3   0    14859.46    17383.34    217.47 o
   3   3   0     6042.10     6402.83    137.94 o
   4   3   0    14515.28    14975.42    152.53 o
   5   3   0    13893.70    14287.93    141.91 o
   6   3   0       97.55       88.06     57.34 o
   7   3   0    21470.83    22111.19    154.88 o
   8   3   0     1097.82     1105.95     83.09 o
   9   3   0     2268.95     2267.83     85.57 o
  10   3   0     2812.21     2771.26     80.94 o
  11   3   0     2500.96     2569.19     86.18 o
  12   3   0      165.65      236.29     89.61 o
 -10   4   0     1225.36     1243.62     95.73 o
  -9   4   0     2386.71     2260.43     99.09 o
  -8   4   0      893.28      908.65     78.25 o
  -7   4   0      959.76      926.13     95.93 o
  -6   4   0     1617.19     1629.41     85.64 o
  -5   4   0     4064.53     3938.45     79.12 o
  -4   4   0     2301.32     2247.39     93.17 o
  -3   4   0     5516.63     5535.86    106.62 o
  -2   4   0    11985.61    12327.65    150.71 o
  -1   4   0    21492.30    23301.37    218.14 o
   0   4   0    25247.36    28124.60    276.49 o
   1   4   0      480.67      499.73    117.51 o
   2   4   0     5150.61     5602.61    148.02 o
   3   4   0    12154.72    12671.49    165.23 o
   4   4   0    13476.54    14782.22    155.55 o
   5   4   0     1263.65      987.37     77.24 o
   6   4   0     5305.49     4858.19     95.59 o
   7   4   0    16593.45    17136.77    135.52 o
   8   4   0    17234.24    16793.86    129.13 o
   9   4   0     2098.51     2012.78     74.82 o
  10   4   0     2998.11     2928.83     85.71 o
  11   4   0     2198.31     2176.67     97.27 o
  12   4   0     1071.85     1057.68     92.83 o
 -10   5   0      662.65      748.39     96.73 o
  -9   5   0      854.15      928.88     94.45 o
  -8   5   0     2368.00     3704.04     87.93 o
  -7   5   0     3809.07     4006.61     92.70 o
  -6   5   0     3003.20     3132.92     91.36 o
  -5   5   0     1112.65     1038.19     73.54 o
  -4   5   0     1566.07     1432.92     86.38 o
  -3   5   0     2941.56     3008.56     88.94 o
  -2   5   0     7390.92     7498.90    130.14 o
  -1   5   0     4415.97     4399.26    114.41 o
   0   5   0    16879.63    18340.59    215.45 o
   1   5   0    10582.77    11645.41    189.23 o
   2   5   0     7296.03     7306.44    142.24 o
   3   5   0     5446.26     5411.30    113.47 o
   4   5   0     8670.51     8716.71    128.80 o
   5   5   0     6036.27     6216.56    116.90 o
   6   5   0     6970.08     6957.36    113.40 o
   7   5   0     1544.78     1589.62     74.08 o
   8   5   0     4492.13     4412.30     87.12 o
   9   5   0     2943.32     2878.21     88.06 o
  10   5   0     1878.35     1762.85     71.73 o
  11   5   0     4227.99     4240.28    122.35 o
  12   5   0      819.52      802.37     80.26 o
  -9   6   0     2196.55     2192.47     88.40 o
  -8   6   0      799.82      819.92     82.95 o
  -7   6   0     3255.75     3182.06     89.88 o
  -6   6   0       76.82       35.76     92.97 o
  -5   6   0     5589.78     5452.64    104.13 o
  -4   6   0      782.24      704.29     83.15 o
  -3   6   0     1320.92     1260.96     66.28 o
  -2   6   0      770.69      706.38     87.66 o
  -1   6   0     4097.58     3753.92    102.38 o
   0   6   0     8353.85     8256.10    131.42 o
   1   6   0     9032.19    10589.67    165.91 o
   2   6   0     2516.70     2316.50    108.56 o
   3   6   0    12920.47    12829.54    154.07 o
   4   6   0     4037.43     3977.24    112.60 o
   5   6   0     4990.77     5103.89    110.58 o
   6   6   0      441.27      447.91     63.59 o
   7   6   0     6887.54     6859.61    100.43 o
   8   6   0     3522.86     3413.30    107.56 o
   9   6   0     4948.62     4809.32     86.52 o
  10   6   0     2177.09     2091.77     84.23 o
  11   6   0     4434.17     4237.19    105.00 o
  12   6   0     1889.83     1781.47     96.73 o
  -8   7   0     1831.71     1927.55    117.37 o
  -7   7   0      518.18      461.08     93.37 o
  -6   7   0      954.17      982.19     80.06 o
  -5   7   0     1351.40     1296.32     84.43 o
  -4   7   0     5478.87     5273.56    110.72 o
  -3   7   0     2817.98     2836.20    103.52 o
  -2   7   0     3689.63     3576.66     96.33 o
  -1   7   0      235.05      224.39     71.26 o
   0   7   0     7573.84     9500.33    145.87 o
   1   7   0      541.81      657.91     90.15 o
   2   7   0     9288.21     9556.39    139.22 o
   3   7   0     4869.81     4705.53    113.61 o
   4   7   0    12418.80    12508.95    143.05 o
   5   7   0     2201.40     2116.24     95.05 o
   6   7   0     3447.65     3190.33     85.64 o
   7   7   0      806.33      829.73     83.36 o
   8   7   0     3246.18     3154.90     81.81 o
   9   7   0      815.08      750.74     69.44 o
  10   7   0     6041.84     5722.14     98.55 o
  11   7   0       79.95      126.78     78.05 o
  12   7   0     2096.72     2170.56     98.21 o
  -8   8   0       12.45       43.43     91.89 o
  -7   8   0     1355.18     1495.24     85.84 o
  -6   8   0       12.68      -12.84    112.67 o
  -5   8   0     7723.25     7886.71    124.50 o
  -4   8   0      422.96      404.01     80.00 o
  -3   8   0      952.57      940.65    101.98 o
  -2   8   0       66.99       44.70    101.44 o
  -1   8   0     4785.17     4869.82    128.13 o
   0   8   0     2617.43     2484.15     88.40 o
   1   8   0     2673.43     2743.90    111.25 o
   2   8   0       17.46       44.37     72.40 o
   3   8   0     6532.38     6471.27    127.66 o
   4   8   0     1133.43     1176.60     83.49 o
   5   8   0     9673.66     9096.92    121.74 o
   6   8   0      611.16      608.77     84.10 o
   7   8   0     5040.03     5200.69    117.03 o
   8   8   0      621.81      577.11     79.39 o
   9   8   0     3902.01     3939.12     83.76 o
  10   8   0       60.82       51.63     82.35 o
  11   8   0     1524.23     1642.59     96.20 o
  12   8   0      647.23      554.79    112.19 o
  -7   9   0        7.80       40.74     91.62 o
  -6   9   0     1432.17     1510.50     99.42 o
  -5   9   0      415.99      416.18    115.02 o
  -4   9   0     1744.07     1738.31     86.58 o
  -3   9   0      889.80      854.40     84.63 o
  -2   9   0     1655.06     1658.65    107.62 o
  -1   9   0      569.35      573.68     98.68 o
   0   9   0    10925.43    11492.14    159.45 o
   1   9   0      982.01      949.72    102.25 o
   2   9   0     3450.93     3361.74    132.29 o
   3   9   0       74.08       65.27    110.65 o
   4   9   0     7209.71     7027.47    113.67 o
   5   9   0       63.57       88.53     79.46 o
   6   9   0     6108.15     6036.88    124.16 o
   7   9   0      963.26      929.15     78.52 o
   8   9   0     4121.71     4124.59    110.45 o
   9   9   0       12.67      -10.55     92.63 o
  10   9   0     2397.52     2383.92     88.33 o
  11   9   0       68.85       88.26    110.78 o
  12   9   0     2363.86     2439.65    119.12 o
  -6  10   0        8.82       31.53     91.49 o
  -5  10   0     2066.11     2028.11     90.89 o
  -4  10   0       80.41       94.85     95.46 o
  -3  10   0     1663.36     1709.27    104.46 o
  -2  10   0      696.99      747.65    103.32 o
  -1  10   0     8133.11     8255.09    137.67 o
   0  10   0     1029.18     1040.00    109.44 o
   1  10   0      109.70      103.46    105.54 o
   2  10   0       12.97      -17.68     93.71 o
   3  10   0     6123.93     6316.92    140.29 o
   4  10   0      209.18      142.11    103.79 o
   5  10   0     3195.94     3239.87     96.26 o
   6  10   0      100.67      114.14     86.25 o
   7  10   0     4916.58     4893.82    107.15 o
   8  10   0      168.46      185.94     82.62 o
   9  10   0     4301.13     4395.83    110.51 o
  10  10   0      307.73      282.74     93.78 o
  11  10   0     1460.45     1482.26     97.67 o
  12  10   0       38.49       31.80    133.91 o
  -5  11   0       32.44      -38.85     93.98 o
  -4  11   0     1611.90     1763.66    122.75 o
  -3  11   0       35.29       30.45    117.84 o
  -2  11   0     2260.69     2316.56     87.99 o
  -1  11   0     1288.62     1288.19    106.35 o
   0  11   0     3031.49     3152.75     91.09 o
   1  11   0      790.94      790.47     94.38 o
   2  11   0     2935.21     2831.63    100.90 o
   3  11   0       23.03       37.44     89.34 o
   4  11   0     5425.95     5232.22    115.22 o
   5  11   0      154.22      161.00     89.34 o
   6  11   0     2506.59     2586.26    109.91 o
   7  11   0        5.45      -26.89     67.96 o
   8  11   0     3965.87     3765.35     93.44 o
   9  11   0      389.21      349.29     88.60 o
  10  11   0     4070.83     3990.01    118.11 o
  11  11   0       98.36      145.13     91.69 o
  -4  12   0       41.45       44.90     98.75 o
  -3  12   0     1633.04     1672.64    105.00 o
  -2  12   0       90.74      131.49    117.98 o
  -1  12   0     1749.07     1882.24    113.34 o
   0  12   0      175.14      177.54    101.10 o
   1  12   0     1449.56     1618.25     98.75 o
   2  12   0     1763.32     1771.19     98.01 o
   3  12   0     6869.64     6574.12    113.40 o
   4  12   0      266.99      231.25     88.26 o
   5  12   0      422.56      462.29     72.67 o
   6  12   0      106.44      125.03     98.15 o
   7  12   0     3548.44     3338.15     86.99 o
   8  12   0        4.54       -9.48    114.68 o
   9  12   0     1456.91     1460.89    106.28 o
  10  12   0       59.21      104.67     80.80 o
  -2  13   0     1320.84     1502.83    126.04 o
  -1  13   0      377.11      300.96     93.31 o
   0  13   0     1782.37     1896.83    128.26 o
   1  13   0      247.14      272.52    123.49 o
   2  13   0     1763.25     1973.12    133.91 o
   3  13   0     1521.62     1549.15    120.60 o
   4  13   0     2834.44     2952.69    124.36 o
   5  13   0       69.41       61.04    123.69 o
   6  13   0     1930.72     2034.77    102.31 o
   7  13   0       35.48       59.16     90.41 o
   8  13   0     2251.40     2426.68    125.77 o
   9  13   0      288.61      309.29    115.76 o
  10  13   0     2192.47     2236.77    106.41 o
  -1  14   0     1571.38     1745.44    134.58 o
   0  14   0      227.29      200.53    121.74 o
   1  14   0     1130.31     1151.32    111.39 o
   2  14   0      462.71      475.53    126.11 o
   3  14   0     1439.68     1492.14    132.23 o
   4  14   0      394.98      469.35    127.52 o
   5  14   0     1775.51     1936.42    103.93 o
   6  14   0     2061.40     2081.22    109.57 o
   7  14   0     3066.20     3377.21    133.57 o
   8  14   0       22.40        8.94     90.15 o
   2  15   0     1063.78     1246.04    150.24 o
   3  15   0      597.00      658.18    128.60 o
   4  15   0     1273.70     1286.51    132.03 o
   5  15   0     1017.52     1032.07    110.25 o
   6  15   0      375.58      483.80    120.66 o
  -6 -15   1     1315.35     1570.19    130.08 o
  -5 -15   1      597.70      612.13    103.93 o
  -4 -15   1     1053.30      988.91     95.73 o
  -3 -15   1      595.52      658.78    129.61 o
  -8 -14   1      580.26      612.40     87.12 o
  -7 -14   1      893.13      838.60     95.19 o
  -6 -14   1     1671.19     1847.69    131.69 o
  -5 -14   1     2268.64     2531.95    135.39 o
  -4 -14   1     2219.37     2138.29    122.95 o
  -3 -14   1      921.28      976.21    128.06 o
  -2 -14   1     1080.78     1165.84    127.52 o
  -1 -14   1      196.63      210.07    123.49 o
   0 -14   1     1550.52     1687.29    127.86 o
  -9 -13   1     1124.97     1260.63    119.72 o
  -8 -13   1       75.51       18.42    103.39 o
  -7 -13   1     5047.50     5489.61    140.76 o
  -6 -13   1      158.88      184.12    119.99 o
  -5 -13   1     2527.62     2639.64    124.83 o
  -4 -13   1       76.71      111.46    124.97 o
  -3 -13   1     1236.62     1411.01    131.62 o
  -2 -13   1     1629.92     1748.20    131.89 o
  -1 -13   1     1798.96     1953.70    115.56 o
   0 -13   1      583.85      604.20    122.21 o
   1 -13   1     1789.92     1686.96    110.72 o
   2 -13   1      381.71      420.95    120.19 o
 -10 -12   1     3189.89     3227.23    102.31 o
  -9 -12   1      100.12       68.57    100.03 o
  -8 -12   1     1989.36     2186.89    123.22 o
  -7 -12   1        8.22       25.95    115.62 o
  -6 -12   1      458.03      451.74     99.69 o
  -5 -12   1       32.26       22.32     75.16 o
  -4 -12   1     2977.86     3002.98    119.45 o
  -3 -12   1     1167.93     1158.92    101.98 o
  -2 -12   1     5224.73     5207.28    118.04 o
  -1 -12   1      373.23      409.99    102.58 o
   0 -12   1     2556.70     2488.45    102.78 o
   1 -12   1      898.61      996.64    121.74 o
   2 -12   1     1596.17     1817.03    125.10 o
   3 -12   1       12.39      -30.38    116.83 o
   4 -12   1     1714.94     1754.18     94.72 o
 -11 -11   1     1907.58     1873.23     94.11 o
 -10 -11   1      144.32       97.61    101.98 o
  -9 -11   1     4067.80     4208.95    106.08 o
  -8 -11   1      121.59       89.94     73.21 o
  -7 -11   1     4221.40     4396.03    114.68 o
  -6 -11   1      139.40      140.09     96.73 o
  -5 -11   1     2732.96     2775.23    113.27 o
  -4 -11   1      111.69       76.16     83.42 o
  -3 -11   1     8099.37     8205.35    148.63 o
  -2 -11   1      249.31      211.21    106.21 o
  -1 -11   1     2158.38     2245.11    103.52 o
   0 -11   1       70.65      109.91    101.30 o
   1 -11   1     1822.17     1898.57    108.50 o
   2 -11   1      365.06      396.28     85.37 o
   3 -11   1     2149.08     2180.24     95.25 o
   4 -11   1      103.27      107.02    103.19 o
   5 -11   1     2211.55     2331.76     94.85 o
 -11 -10   1      264.92      300.15     92.03 o
 -10 -10   1     2548.86     2595.40    102.78 o
  -9 -10   1        0.39       38.52     78.92 o
  -8 -10   1     4037.38     4096.49    110.92 o
  -7 -10   1      255.44      309.76     84.63 o
  -6 -10   1     2549.79     2555.34     99.15 o
  -5 -10   1        5.65       51.02     98.82 o
  -4 -10   1     4907.40     4920.37    118.51 o
  -3 -10   1        7.61        1.08     85.17 o
  -2 -10   1     1401.41     1294.85     96.46 o
  -1 -10   1      142.64      100.43     80.60 o
   0 -10   1     6565.23     6202.91    117.91 o
   1 -10   1      724.19      693.54     93.24 o
   2 -10   1     4481.70     4815.23    123.56 o
   3 -10   1       66.48       55.19     78.72 o
   4 -10   1     1544.39     1533.08    100.77 o
   5 -10   1      222.48      233.40    103.66 o
   6 -10   1     1365.64     1438.77    107.89 o
 -12  -9   1       42.33       27.29     93.91 o
 -11  -9   1     1804.74     1733.88     91.29 o
 -10  -9   1      623.06      542.29     92.50 o
  -9  -9   1     2429.90     2408.39    102.04 o
  -8  -9   1      629.58      633.84     79.52 o
  -7  -9   1     4153.88     4305.75    113.94 o
  -6  -9   1      130.24      100.43     84.63 o
  -5  -9   1     6855.13     6715.29    131.15 o
  -4  -9   1        8.14       34.75     72.67 o
  -3  -9   1     4606.61     4854.29    134.71 o
  -2  -9   1       34.48       77.37     92.36 o
  -1  -9   1     4039.70     4038.74    112.26 o
   0  -9   1     2297.24     2199.53    106.41 o
   1  -9   1     7011.28     6837.36    135.92 o
   2  -9   1     1583.29     1514.53     99.56 o
   3  -9   1     2607.07     2679.70    100.50 o
   4  -9   1      164.37      177.74     79.05 o
   5  -9   1     1577.25     1575.16     94.11 o
   6  -9   1        0.90      -17.14     91.62 o
   7  -9   1     1242.04     1295.25     99.02 o
 -12  -8   1     2515.82     2424.46    100.09 o
 -11  -8   1      125.25       80.60     89.54 o
 -10  -8   1     3665.42     3637.36     91.15 o
  -9  -8   1      271.17      249.93     66.42 o
  -8  -8   1     1214.47     1251.76     97.94 o
  -7  -8   1     2611.44     2438.24     85.31 o
  -6  -8   1     2509.90     2547.14     94.78 o
  -5  -8   1      228.67      235.68     71.66 o
  -4  -8   1     8932.26     8583.74    132.16 o
  -3  -8   1      176.90      205.97     69.17 o
  -2  -8   1     4693.42     4578.95    108.77 o
  -1  -8   1      177.50     1006.33     96.46 o
   0  -8   1     5642.63     5675.42    125.57 o
   1  -8   1       52.51       48.87    105.81 o
   2  -8   1     1676.06     1720.97     92.63 o
   3  -8   1      922.54      879.61     84.77 o
   4  -8   1     5973.98     5901.08    121.81 o
   5  -8   1       19.43        7.26     76.84 o
   6  -8   1     1879.21     1985.56     88.53 o
   7  -8   1       75.49       55.46    111.66 o
   8  -8   1     1626.99     1668.07    118.72 o
 -12  -7   1     1022.43     1004.78    113.27 o
 -11  -7   1     2657.89     2700.14     99.89 o
 -10  -7   1       32.35       47.73     74.89 o
  -9  -7   1     5072.92     5074.78     97.81 o
  -8  -7   1      805.53      723.05     79.32 o
  -7  -7   1     3826.24     3819.73    111.05 o
  -6  -7   1     1374.38     1228.50     90.95 o
  -5  -7   1     3093.17     2873.37     87.32 o
  -4  -7   1     4435.66     4219.37     96.26 o
  -3  -7   1     3608.60     3640.18    113.14 o
  -2  -7   1       21.34       14.32     69.51 o
  -1  -7   1     9453.59     9656.08    160.60 o
   0  -7   1     1200.96     1096.74     98.35 o
   1  -7   1     3719.08     3619.88    111.99 o
   2  -7   1      733.69      637.81     85.57 o
   3  -7   1     5332.91     5466.69    116.90 o
   4  -7   1     2727.02     2706.93     93.44 o
   5  -7   1     2769.81     2709.68     91.56 o
   6  -7   1     1894.84     2061.86    101.30 o
   7  -7   1     1842.69     1952.96    118.24 o
   8  -7   1      116.82       88.80    111.99 o
 -12  -6   1     2504.64     2338.14     86.99 o
 -11  -6   1     1199.89     1231.86    113.54 o
 -10  -6   1     6322.15     6149.20     98.75 o
  -9  -6   1     2936.05     2724.27     87.93 o
  -8  -6   1     1520.25     1478.30     83.22 o
  -7  -6   1     1275.26     1434.53     75.49 o
  -6  -6   1     4715.15     4646.24    102.11 o
  -5  -6   1     1823.79     1700.27     79.93 o
  -4  -6   1     3906.06     3944.57    110.25 o
  -3  -6   1     5189.92     5333.99    118.31 o
  -2  -6   1     4821.55     5166.74    135.86 o
  -1  -6   1     1119.56     1027.70    112.33 o
   0  -6   1    10220.42     9768.75    152.06 o
   1  -6   1      242.61      275.75     76.03 o
   2  -6   1     5383.15     5785.73    110.78 o
   3  -6   1     2017.07     1955.38     80.20 o
   4  -6   1     2100.03     1880.62     89.47 o
   5  -6   1      906.90      913.56     98.68 o
   6  -6   1     1376.71     1354.74     82.48 o
   7  -6   1      739.95      753.16     95.05 o
   8  -6   1     4593.19     4549.37    109.37 o
   9  -6   1       67.06       69.71     78.85 o
 -12  -5   1     2070.37     2080.14    115.02 o
 -11  -5   1     2089.81     2059.30    104.40 o
 -10  -5   1     2141.28     2089.55     72.87 o
  -9  -5   1      393.59      360.92     76.57 o
  -8  -5   1     2984.18     3019.65     90.08 o
  -7  -5   1    11065.28    10662.00    112.19 o
  -6  -5   1      173.30      109.51     57.21 o
  -5  -5   1     6924.56     6991.98    102.25 o
  -4  -5   1     3900.73     4161.16    106.88 o
  -3  -5   1     1251.42     1186.15     93.78 o
  -2  -5   1     2806.71     2789.88    123.96 o
  -1  -5   1     1240.63     1146.22    113.40 o
   0  -5   1    15314.75    16040.43    213.70 o
   1  -5   1     9932.04    10473.78    159.72 o
   2  -5   1      649.27      619.86     91.76 o
   3  -5   1     6391.77     6271.55    118.85 o
   4  -5   1      414.07      352.11     67.29 o
   5  -5   1     3385.39     3607.71     96.60 o
   6  -5   1     1836.34     1939.65     85.98 o
   7  -5   1     2635.78     2567.37     87.99 o
   8  -5   1     2258.41     2300.43     80.47 o
   9  -5   1      297.78      322.74    111.12 o
  10  -5   1     1174.80     1164.84     83.69 o
 -12  -4   1     1369.73     1397.76     93.91 o
 -11  -4   1      408.94      431.17    109.51 o
 -10  -4   1     2393.77     2409.74     98.68 o
  -9  -4   1     3121.14     3010.37     78.45 o
  -8  -4   1     4410.41     4572.16     97.74 o
  -7  -4   1    17840.74    17784.05    131.15 o
  -6  -4   1     6768.94     6651.09    101.57 o
  -5  -4   1     6578.28     6323.38    117.03 o
  -4  -4   1     3523.67     3528.79    111.39 o
  -3  -4   1     3669.30     3884.47    113.94 o
  -2  -4   1     4407.04     4717.36    148.02 o
  -1  -4   1     3139.05     3064.69    158.18 o
   0  -4   1     5535.08     6103.29    179.01 o
   1  -4   1     2455.55     2506.40    126.92 o
   2  -4   1     4496.86     4624.19    124.03 o
   3  -4   1     6832.40     7266.51    127.79 o
   4  -4   1     8086.25     7829.03    105.20 o
   5  -4   1      986.07     1005.05     62.32 o
   6  -4   1     2383.96     2351.45     89.41 o
   7  -4   1     2216.14     2176.40     75.96 o
   8  -4   1      632.16      591.16     77.24 o
   9  -4   1      321.33      364.28     84.50 o
  10  -4   1     1733.96     1836.12     85.37 o
 -12  -3   1     1896.88     1868.52     95.73 o
 -11  -3   1     2758.18     2661.08     98.15 o
 -10  -3   1     4904.40     4745.12     92.90 o
  -9  -3   1      200.09      207.11     75.02 o
  -8  -3   1     6570.25     6666.95     95.79 o
  -7  -3   1     5145.08     5120.76    100.57 o
  -6  -3   1      985.21      989.86     71.32 o
  -5  -3   1     1280.30     1025.55     91.42 o
  -4  -3   1    23244.17    25102.73    190.58 o
  -3  -3   1     8683.90     9915.29    153.40 o
  -2  -3   1     6590.83     7479.74    153.94 o
  -1  -3   1     2553.81     2751.83    155.49 o
   0  -3   1     2333.09     2609.72    177.00 o
   1  -3   1     6800.03     7215.56    167.72 o
   2  -3   1     6205.89     6774.64    137.07 o
   3  -3   1     1299.01     1214.65     98.75 o
   4  -3   1     5965.10     6092.20    118.18 o
   5  -3   1     9639.95     9453.88    115.15 o
   6  -3   1     2207.26     2106.36     79.86 o
   7  -3   1     2003.35     1936.76     91.29 o
   8  -3   1      903.22      859.24     78.38 o
   9  -3   1     1008.02     1045.65     86.31 o
  10  -3   1     2845.29     2865.10    100.50 o
  11  -3   1      745.98      770.91     81.61 o
 -12  -2   1      668.81      655.09     79.39 o
 -11  -2   1     2111.89     2252.30    104.46 o
 -10  -2   1     3303.39     3126.67     87.66 o
  -9  -2   1     7176.04     6945.32    101.98 o
  -8  -2   1     1790.04     1854.21     84.57 o
  -7  -2   1     7410.25     7517.66    103.52 o
  -6  -2   1      936.12      911.47     84.16 o
  -5  -2   1     9012.64     8650.16    109.24 o
  -4  -2   1    13516.18    14771.47    149.03 o
  -2  -2   1    13933.13    17532.04    237.50 o
  -1  -2   1    19698.25    24284.77    355.00 o
   0  -2   1      515.75      675.72    188.69 o
   1  -2   1     2249.97     2891.72    166.98 o
   2  -2   1      106.08      168.12     94.04 o
   3  -2   1     7801.34     8601.69    143.59 o
   4  -2   1     3691.04     3561.33     96.46 o
   5  -2   1     7735.65     7215.96    101.24 o
   6  -2   1     3055.22     2822.62     73.14 o
   7  -2   1     5562.59     5548.30     93.10 o
   8  -2   1     3600.11     3545.87     91.36 o
   9  -2   1     1146.38     1195.42     79.19 o
  10  -2   1      769.69      774.20     91.96 o
  11  -2   1      987.94      964.04     80.20 o
 -12  -1   1     2419.58     2348.09     98.08 o
 -11  -1   1       58.95      -11.29     82.28 o
 -10  -1   1     7055.30     7092.74    100.83 o
  -9  -1   1     2365.19     2201.68     98.62 o
  -8  -1   1     4999.76     4741.63     96.53 o
  -7  -1   1     4860.29     4594.27     79.52 o
  -6  -1   1     9796.80     9803.37    106.55 o
  -5  -1   1     1277.01     1525.02     94.65 o
  -4  -1   1    32473.31    35729.51    210.34 o
  -3  -1   1     1181.44     1219.29    101.84 o
  -2  -1   1      333.71      416.18    113.34 o
   1  -1   1     8846.78    13012.79    279.51 o
   2  -1   1    16382.71    20802.02    248.19 o
   3  -1   1     1538.89     1486.50    100.09 o
   4  -1   1     3404.45     3486.71     99.29 o
   5  -1   1     2459.49     2481.06     86.45 o
   6  -1   1     5579.09     5223.55     94.92 o
   7  -1   1      638.44      590.69     70.38 o
   8  -1   1     5809.79     5795.28     90.55 o
   9  -1   1     2262.39     2251.02     84.43 o
  10  -1   1     2968.24     2852.73     86.05 o
  11  -1   1      901.21      926.06     80.60 o
  12  -1   1     1150.94     1199.79     96.06 o
 -11   0   1     2571.70     2800.64    116.23 o
 -10   0   1       89.16      122.55     74.21 o
  -9   0   1     6827.66     6549.92     99.89 o
  -8   0   1       55.15       62.72     75.76 o
  -7   0   1    11000.69    11435.87    112.26 o
  -6   0   1     2451.41     2484.96     91.36 o
  -5   0   1    19965.19    20762.22    150.38 o
  -4   0   1      899.11      889.02     73.14 o
  -3   0   1    15625.17    17794.07    190.37 o
  -2   0   1     1542.56     1985.56    146.48 o
   2   0   1     1114.71     1325.63    129.67 o
   4   0   1       35.71        9.08     68.63 o
   5   0   1     7568.18     7232.90    104.53 o
   6   0   1      814.45      921.02     63.05 o
   7   0   1     5494.87     5093.94     99.69 o
   8   0   1     1258.67     1327.78     82.62 o
   9   0   1     4145.02     4081.16     91.69 o
  10   0   1      967.48      921.76     68.23 o
  11   0   1     2502.14     2535.98     87.12 o
  12   0   1      693.03      719.96     91.62 o
 -11   1   1      107.55       98.55     89.20 o
 -10   1   1     5637.54     5555.83    108.50 o
  -9   1   1      110.99      109.04     68.63 o
  -8   1   1     5678.68     5535.59    111.72 o
  -7   1   1      425.00      445.82     80.06 o
  -6   1   1    13707.57    13322.48    123.02 o
  -5   1   1      115.47       90.89     67.56 o
  -4   1   1    15617.14    15595.48    150.44 o
  -3   1   1     1438.24     1561.38     95.12 o
  -2   1   1    37469.65    44860.72    292.42 o
  -1   1   1    10828.66    13182.52    217.94 o
   2   1   1     1086.06     1459.88    156.83 o
   3   1   1    18731.75    22197.63    210.54 o
   4   1   1    28431.15    33223.58    225.60 o
   5   1   1       91.24       79.26     71.79 o
   6   1   1    11377.70    11232.12    119.99 o
   7   1   1      255.61      288.79     56.60 o
   8   1   1     6305.76     6168.63     93.78 o
   9   1   1       10.13        5.24     64.74 o
  10   1   1     4621.52     4785.52    105.61 o
  11   1   1      319.38      290.94     97.61 o
  12   1   1     3306.80     3211.90     89.27 o
 -11   2   1     1885.59     1908.12     96.80 o
 -10   2   1      463.98      463.43     79.39 o
  -9   2   1     3474.63     3469.03     79.52 o
  -8   2   1      970.00      990.06     78.85 o
  -7   2   1     8033.50     8050.67    109.44 o
  -6   2   1      772.32      652.60     66.75 o
  -5   2   1    15708.88    15815.44    137.54 o
  -4   2   1      861.01      828.32     76.57 o
  -3   2   1    22169.72    23759.69    186.61 o
  -2   2   1       33.74       25.68     98.95 o
  -1   2   1    15795.90    19134.22    229.77 o
   0   2   1     7089.81     8204.61    215.31 o
   1   2   1    13064.57    18108.07    294.30 o
   2   2   1       22.50        0.00    116.50 o
   4   2   1      111.32       88.26     83.89 o
   5   2   1    27800.85    29110.09    190.44 o
   6   2   1     2429.25     2524.15     74.21 o
   7   2   1    21386.25    21889.01    155.22 o
   8   2   1      228.94      221.57     68.37 o
   9   2   1     1398.63     1471.98     96.60 o
  10   2   1      486.28      539.26     83.49 o
  11   2   1     3285.09     3156.92     99.49 o
  12   2   1       17.27       25.14    108.97 o
 -10   3   1     4298.06     4291.84    105.00 o
  -9   3   1     1089.45     1152.94     87.39 o
  -8   3   1     1543.75     1550.22     71.86 o
  -7   3   1      890.92      902.20     79.52 o
  -6   3   1     7331.60     7383.08    110.18 o
  -5   3   1     3430.82     3488.19     85.44 o
  -4   3   1    19824.48    20192.24    160.73 o
  -3   3   1     4709.56     4463.79    114.21 o
  -2   3   1    24017.37    26250.97    205.30 o
  -1   3   1     1953.80     2127.13    131.69 o
   0   3   1    17942.78    20644.38    243.55 o
   1   3   1      684.67      864.62    171.22 o
   2   3   1    29628.96    35746.79    293.83 o
   3   3   1    11036.18    12560.31    182.11 o
   4   3   1     6637.42     7239.42    126.65 o
   5   3   1     1975.22     2073.89     78.72 o
   6   3   1    11280.87    10727.81    111.72 o
   7   3   1      802.78      952.55     76.84 o
   8   3   1    12540.28    12866.71    124.29 o
   9   3   1      852.42      710.54     95.05 o
  10   3   1     8433.30     8017.46     96.60 o
  11   3   1      937.42      855.34     72.00 o
  12   3   1     2166.31     2267.22     84.63 o
 -10   4   1     1062.60     1176.33     87.93 o
  -9   4   1     2910.48     2986.78     89.88 o
  -8   4   1     1411.45     1388.76     95.73 o
  -7   4   1     4377.07     4494.18    107.83 o
  -6   4   1     3944.06     3834.59     94.58 o
  -5   4   1     1421.23     1397.83     72.20 o
  -4   4   1     2929.50     2889.77     89.88 o
  -3   4   1    10945.22    10564.40    127.25 o
  -2   4   1     2079.39     1916.45    104.20 o
  -1   4   1    14704.71    15851.47    176.73 o
   0   4   1    13325.42    13578.80    193.20 o
   1   4   1    20233.67    22601.24    255.31 o
   2   4   1    10923.91    11529.85    185.87 o
   3   4   1     5003.13     5854.43    141.97 o
   4   4   1     1680.51     1759.83     92.16 o
   5   4   1    23189.70    24061.12    176.46 o
   6   4   1     7466.12     7142.22    115.76 o
   7   4   1    22261.97    22157.90    147.96 o
   8   4   1     1358.33     1322.27     74.01 o
   9   4   1     1696.89     1703.63     98.15 o
  10   4   1     1981.44     1865.43     83.09 o
  11   4   1     6321.57     5872.11     88.94 o
  12   4   1      675.91      657.77     90.89 o
  13   4   1     1288.37     1517.42    129.47 o
  -9   5   1     1916.25     1944.22     86.05 o
  -8   5   1     3912.44     3978.58     90.82 o
  -7   5   1     1212.69     1156.97     71.32 o
  -6   5   1     3653.46     3514.34     93.37 o
  -5   5   1     4972.67     4927.23    114.82 o
  -4   5   1     2751.37     2630.90     72.87 o
  -3   5   1     7346.00     7095.43    108.03 o
  -2   5   1     6509.90     6482.63    113.94 o
  -1   5   1    10141.43    10681.43    152.80 o
   0   5   1    23949.66    25976.50    230.31 o
   1   5   1     2551.19     2623.64    110.18 o
   2   5   1    15213.25    17032.37    206.11 o
   3   5   1     8105.98     8500.25    141.77 o
   4   5   1     5367.86     4946.18    109.91 o
   5   5   1    11150.62    11673.84    132.29 o
   6   5   1     5263.88     5111.01    106.41 o
   7   5   1     7957.87     7449.23     95.73 o
   8   5   1     2838.61     2776.84     81.07 o
   9   5   1     1496.44     1470.43     72.74 o
  10   5   1     9273.64     8815.53     99.15 o
  11   5   1      114.09      136.33     74.95 o
  12   5   1     2158.78     2190.66     96.46 o
  13   5   1     1070.23     1032.61    124.09 o
  -9   6   1      333.34      362.94     91.76 o
  -8   6   1     3055.88     3074.03    121.87 o
  -7   6   1     2222.15     2281.34     85.24 o
  -6   6   1     1690.03     1685.48     90.62 o
  -5   6   1     2194.03     2177.28    103.66 o
  -4   6   1     5060.70     4865.79    108.77 o
  -3   6   1     2285.70     2192.61     92.30 o
  -2   6   1     9494.51     9607.68    131.55 o
  -1   6   1      273.10      360.05     75.42 o
   0   6   1     7851.47     7207.02    121.07 o
   1   6   1     9769.11    10081.40    151.99 o
   2   6   1     5710.72     5479.46    116.90 o
   3   6   1    14472.65    15910.56    163.96 o
   4   6   1     7128.68     7149.14    110.45 o
   5   6   1     7800.34     8065.05    114.75 o
   6   6   1     9686.27     9485.74    109.77 o
   7   6   1     1668.69     1520.98     72.40 o
   8   6   1     4009.75     3794.59     94.25 o
   9   6   1     2534.18     2650.26    102.65 o
  10   6   1     7082.20     7083.40    116.16 o
  11   6   1     4615.26     4352.27     95.52 o
  12   6   1     1043.11     1056.34     93.24 o
  13   6   1      491.02      582.69    106.21 o
  -8   7   1      248.16      273.40    100.70 o
  -7   7   1     1241.83     1383.92     96.73 o
  -6   7   1      121.50      146.81     75.42 o
  -5   7   1     6297.20     5979.26    104.13 o
  -4   7   1     4922.62     4901.28     97.27 o
  -3   7   1     2380.48     2342.31     99.96 o
  -2   7   1     3533.15     3320.00     84.10 o
  -1   7   1     8142.71     8368.29    122.55 o
   0   7   1      974.42      853.80     76.70 o
   1   7   1    12648.56    12673.91    154.28 o
   2   7   1      455.80      437.96     90.62 o
   3   7   1     9547.73     8840.33    123.02 o
   4   7   1     9712.71     9978.82    139.69 o
   5   7   1     8975.40     8732.78    110.11 o
   6   7   1     3159.85     2868.93     79.32 o
   7   7   1     7452.48     7293.00    101.98 o
   8   7   1      952.10      833.29     81.41 o
   9   7   1     6830.50     6723.29     93.10 o
  10   7   1      959.72      944.55     79.73 o
  11   7   1     2476.13     2560.25     87.59 o
  12   7   1      765.14      771.99     93.04 o
  -8   8   1      854.84      927.00    113.54 o
  -7   8   1       29.70      -13.31    111.99 o
  -6   8   1     1922.68     2017.42    100.16 o
  -5   8   1       33.29       22.05     77.17 o
  -4   8   1     7620.17     7302.07    102.85 o
  -3   8   1     1593.17     1636.34     90.01 o
  -2   8   1     1900.22     1855.35    109.37 o
  -1   8   1      193.64      155.02     86.11 o
   0   8   1     6634.87     6231.75    122.14 o
   1   8   1      311.93      340.15     68.30 o
   2   8   1     6478.11     6753.20    127.19 o
   3   8   1      144.45     1742.62     98.48 o
   4   8   1     8264.82     7922.74    116.43 o
   5   8   1     2739.04     2670.96     81.68 o
   6   8   1     5309.36     5181.40    102.99 o
   7   8   1     4168.42     4147.17     88.94 o
   8   8   1     5280.64     4935.63     89.34 o
   9   8   1       42.89       21.44     76.23 o
  10   8   1     5649.26     5505.88     89.07 o
  11   8   1      151.68      123.62     90.75 o
  12   8   1     2312.37     2354.55    100.09 o
  -7   9   1     1394.01     1567.70     99.29 o
  -6   9   1       23.74        0.00    112.53 o
  -5   9   1     3977.94     4219.44    127.99 o
  -4   9   1        8.77       11.90     76.50 o
  -3   9   1     1154.26     1159.12    100.83 o
  -2   9   1      202.02      171.89    100.77 o
  -1   9   1     8925.47     8784.34    129.07 o
   0   9   1     2564.86     2351.79     91.22 o
   1   9   1     2839.27     2770.79    124.43 o
   2   9   1      343.15      334.50    107.42 o
   3   9   1     6758.83     6654.99    133.44 o
   4   9   1      173.59      185.33     83.36 o
   5   9   1    13623.80    14411.15    149.91 o
   6   9   1       52.56       71.39     87.19 o
   7   9   1     7314.11     7272.36    115.09 o
   8   9   1     1809.99     1788.06    102.25 o
   9   9   1     3716.18     3771.67     93.10 o
  10   9   1      344.40      335.91     67.16 o
  11   9   1     2283.18     2204.97    100.30 o
  12   9   1       12.78      -26.62     90.48 o
  -6  10   1     1164.13     1156.16     98.01 o
  -5  10   1       31.73       10.02     92.43 o
  -4  10   1     1895.42     2091.91    122.28 o
  -3  10   1       12.51      -19.02     96.06 o
  -2  10   1     3253.82     3280.94    114.41 o
  -1  10   1      948.46      926.46     83.02 o
   0  10   1     8008.91     8165.95    140.23 o
   1  10   1      614.70      638.41     79.12 o
   2  10   1     1313.19     1279.45    103.19 o
   3  10   1      486.96      475.87     92.03 o
   4  10   1     2501.14     2471.85     89.47 o
   5  10   1        8.42      -19.83     77.98 o
   6  10   1     5064.33     5013.61    109.91 o
   7  10   1       38.46       44.97     84.03 o
   8  10   1     6407.53     6525.58    110.65 o
   9  10   1        4.64        1.55     75.96 o
  10  10   1     3572.90     3474.61    106.35 o
  11  10   1      447.22      447.84    112.93 o
  12  10   1     1905.76     1786.11     99.29 o
  -5  11   1     1334.67     1352.39     88.87 o
  -4  11   1        7.36       -5.85     95.73 o
  -3  11   1     1615.73     1761.71    123.96 o
  -2  11   1      217.75      213.30     82.28 o
  -1  11   1     3953.24     3835.19     97.94 o
   0  11   1      295.11      264.45     80.53 o
   1  11   1     1488.10     1446.90     98.95 o
   2  11   1        8.00       47.39     75.89 o
   3  11   1     6011.69     6135.02    137.94 o
   4  11   1      518.09      546.79    108.16 o
   5  11   1     3933.23     3886.01     99.76 o
   6  11   1       67.54       72.47     87.52 o
   7  11   1     3884.13     3771.13     87.93 o
   8  11   1        0.07        0.94     72.53 o
   9  11   1     4713.78     4821.35    106.82 o
  10  11   1       86.84       49.27     87.93 o
  11  11   1     3347.64     3228.04    107.22 o
  -4  12   1     2044.99     2247.93    121.00 o
  -3  12   1        2.77       20.50     95.32 o
  -2  12   1     1409.99     1494.43     99.42 o
  -1  12   1      157.23      162.21     85.04 o
   0  12   1     3145.97     3118.87    105.34 o
   1  12   1      166.77      196.29    102.72 o
   2  12   1     2846.75     2766.62     98.35 o
   3  12   1     1655.41     1549.82    116.36 o
   4  12   1     1806.64     1785.71    104.60 o
   5  12   1      214.79      181.37     94.99 o
   6  12   1     1861.11     1850.44    107.83 o
   7  12   1      337.01      306.33     99.09 o
   8  12   1     1817.02     1941.73    109.04 o
   9  12   1      711.56      747.18     91.22 o
  10  12   1     3242.18     3351.26    126.18 o
  11  12   1       28.12       23.46    122.88 o
  -2  13   1       10.68       -1.08    118.38 o
  -1  13   1     1510.39     1550.09    125.84 o
   0  13   1      157.52      150.92    107.02 o
   1  13   1     1399.69     1460.68    114.41 o
   2  13   1      501.89      459.40    111.05 o
   3  13   1     2418.32     2481.46    121.47 o
   4  13   1      449.19      433.05    106.62 o
   5  13   1     3244.96     3352.80    115.29 o
   6  13   1      160.69      181.97     85.84 o
   7  13   1     2157.66     2215.33     94.92 o
   8  13   1       15.95       22.25    116.83 o
   9  13   1     1212.88     1326.10     88.47 o
  10  13   1      110.51      109.37    116.16 o
  -1  14   1      499.93      478.83    147.08 o
   0  14   1     1925.99     1966.87    103.46 o
   1  14   1       32.29       73.88    106.62 o
   2  14   1     1031.06     1125.24    129.61 o
   3  14   1      556.13      496.44     92.57 o
   4  14   1     1919.94     2148.78    135.99 o
   5  14   1      498.27      513.18     97.41 o
   6  14   1     1655.14     1644.20    108.16 o
   7  14   1      598.08      712.36    122.14 o
   8  14   1      926.53      985.55     95.19 o
   9  14   1      108.96      121.14    108.83 o
   2  15   1      110.28      142.11    132.09 o
   3  15   1      980.72     1000.95    110.04 o
   4  15   1      367.03      390.77    107.29 o
   5  15   1     1282.35     1279.99    109.84 o
   6  15   1      586.24      618.52    125.50 o
   7  15   1     1285.92     1425.93    149.64 o
  -4 -15   2      599.88      723.52    148.16 o
  -7 -14   2      638.09      660.19     94.04 o
  -6 -14   2     1287.34     1316.89    110.72 o
  -5 -14   2     2094.01     2194.69    125.17 o
  -4 -14   2     2212.37     2408.66    137.00 o
  -3 -14   2      877.87      960.21    126.51 o
  -2 -14   2     1471.76     1602.73    128.73 o
  -1 -14   2      764.08      751.95    123.56 o
   0 -14   2      281.19      298.67    105.34 o
  -9 -13   2      504.99      575.90    117.44 o
  -8 -13   2     1641.04     1761.51    124.70 o
  -7 -13   2      500.21      488.37    119.72 o
  -6 -13   2     3609.43     3411.02    109.51 o
  -5 -13   2      319.68      402.80    124.09 o
  -4 -13   2     1988.21     2148.37    135.12 o
  -3 -13   2      906.05      947.44    127.52 o
  -2 -13   2     1438.34     1523.87    117.98 o
  -1 -13   2     1002.73     1062.79    126.58 o
   0 -13   2     1199.67     1182.99     97.94 o
   1 -13   2     1076.58     1130.15    123.82 o
   2 -13   2     1213.50     1407.11    124.97 o
 -10 -12   2      211.24      248.52    114.61 o
  -9 -12   2     3163.75     3456.93    126.92 o
  -8 -12   2      270.61      261.09     90.62 o
  -7 -12   2     2285.34     2138.02     99.56 o
  -6 -12   2       13.05       27.43     85.37 o
  -5 -12   2     1967.58     2130.02    110.31 o
  -4 -12   2     1122.23     1100.84    108.30 o
  -3 -12   2     1497.76     1552.11    111.86 o
  -2 -12   2     1490.64     1436.69    110.58 o
  -1 -12   2     4171.76     3929.10    110.72 o
   0 -12   2     1106.33     1069.31     84.03 o
   1 -12   2     2222.04     2401.13    130.01 o
   2 -12   2      808.76      906.90    120.73 o
   3 -12   2     1562.66     1670.89    124.63 o
   4 -12   2       87.10       99.62    105.94 o
 -10 -11   2     3931.36     3937.71     97.61 o
  -9 -11   2      265.54      297.12     81.74 o
  -8 -11   2     4302.30     4328.54    118.58 o
  -7 -11   2       96.90       74.95     94.85 o
  -6 -11   2     2117.02     1984.01     86.25 o
  -5 -11   2       64.40      109.51     98.55 o
  -4 -11   2     6342.06     6297.83    121.61 o
  -3 -11   2       12.94       24.13    103.52 o
  -2 -11   2     6801.48     6745.67    142.51 o
  -1 -11   2       80.55       89.88    100.36 o
   0 -11   2     2233.52     2164.91     92.30 o
   1 -11   2     1075.57     1100.84    104.60 o
   2 -11   2     1759.35     1747.46     81.14 o
   3 -11   2      478.91      487.90    120.66 o
   4 -11   2     1452.05     1570.39    123.96 o
   5 -11   2      176.39      202.81    116.50 o
 -11 -10   2     2090.98     2124.24    100.36 o
 -10 -10   2      445.74      444.28     93.37 o
  -9 -10   2     3173.55     3228.58    123.82 o
  -8 -10   2        8.81      -16.87     83.56 o
  -7 -10   2     6669.08     6478.46    122.75 o
  -6 -10   2      187.38      166.85     84.63 o
  -5 -10   2     5330.11     5157.87    106.95 o
  -4 -10   2       91.23      105.07    101.17 o
  -3 -10   2     1776.00     1810.51    108.83 o
  -2 -10   2      169.46      174.64    105.81 o
  -1 -10   2     3173.28     3260.84    122.95 o
   0 -10   2     1490.99     1404.96     90.55 o
   1 -10   2     6173.69     6343.68    136.06 o
   2 -10   2       79.61      112.33     98.21 o
   3 -10   2     4610.00     4588.56    107.96 o
   4 -10   2      181.49      219.15     94.18 o
   5 -10   2     2021.80     2223.46    106.55 o
   6 -10   2      108.16       93.44     87.26 o
 -11  -9   2      165.45      162.41     90.41 o
 -10  -9   2     2346.05     2480.72    118.92 o
  -9  -9   2       11.03       37.31     91.69 o
  -8  -9   2     3698.96     3660.42    107.96 o
  -7  -9   2     1938.91     1899.38    102.99 o
  -6  -9   2     5138.14     5217.03     97.00 o
  -5  -9   2        2.20       40.54     97.14 o
  -4  -9   2     7816.82     7817.54    133.03 o
  -3  -9   2        6.10       19.63     73.81 o
  -2  -9   2     4361.93     4347.83    135.39 o
  -1  -9   2      268.72      262.71     93.44 o
   0  -9   2     8292.43     8813.04    153.60 o
   1  -9   2      715.26      743.95    106.21 o
   2  -9   2     5068.07     4990.15    127.86 o
   3  -9   2      410.22      397.42     83.09 o
   4  -9   2     1907.91     1958.07    104.80 o
   5  -9   2      145.15      147.96     86.52 o
   6  -9   2     1771.01     1871.28    110.45 o
   7  -9   2      103.47      115.69     80.06 o
 -12  -8   2      282.48      249.80    101.24 o
 -11  -8   2     1526.84     1620.81     84.30 o
 -10  -8   2      328.98      351.44     90.75 o
  -9  -8   2     2769.03     2658.39     77.64 o
  -8  -8   2      631.01      601.44     94.58 o
  -7  -8   2     4850.96     5009.71    101.51 o
  -6  -8   2      902.98      964.71     99.96 o
  -5  -8   2     4371.19     4084.52    105.94 o
  -4  -8   2     1888.35     1833.43     93.57 o
  -3  -8   2     7395.40     7281.10    132.76 o
  -2  -8   2       32.42       57.07     89.94 o
  -1  -8   2     3066.52     3066.17    113.61 o
   0  -8   2      444.41      392.78     88.26 o
   1  -8   2     2630.83     2788.13    120.80 o
   2  -8   2      291.85      236.15    102.25 o
   3  -8   2     8442.20     8640.41    140.03 o
   4  -8   2      147.27      109.51     79.52 o
   5  -8   2     5586.65     5472.40    105.54 o
   6  -8   2      512.28      479.03    107.09 o
   7  -8   2     2138.63     2213.98     89.81 o
   8  -8   2        5.16      -18.02     92.23 o
 -12  -7   2      638.33      731.59     92.30 o
 -11  -7   2     1236.73     1139.63     94.04 o
 -10  -7   2     4486.39     4237.25     83.83 o
  -9  -7   2       13.74       31.53     75.29 o
  -8  -7   2     1096.37     1086.66     96.46 o
  -7  -7   2     1302.79     1158.05     72.74 o
  -6  -7   2     2777.76     2776.03     89.07 o
  -5  -7   2     1488.32     1383.85     75.49 o
  -4  -7   2     7405.37     7482.77    124.03 o
  -3  -7   2     4920.73     5056.63    121.34 o
  -2  -7   2     8719.25     8133.08    151.05 o
  -1  -7   2      142.95      113.14     92.83 o
   0  -7   2     4220.94     4337.89    124.90 o
   1  -7   2       21.09       25.07     86.38 o
   2  -7   2     5390.74     5023.69    107.42 o
   3  -7   2     1960.74     1928.29    101.64 o
   4  -7   2     3853.68     3719.37    114.82 o
   5  -7   2     2451.65     2357.64    104.60 o
   6  -7   2     3350.74     3082.37     87.05 o
   7  -7   2      211.65      223.25    112.13 o
   8  -7   2     1521.63     1600.04     86.25 o
   9  -7   2      102.29      119.12    108.97 o
 -12  -6   2      710.35      789.40     91.42 o
 -11  -6   2     1513.04     1460.48     95.12 o
 -10  -6   2     4312.16     4317.99    106.41 o
  -9  -6   2     7284.51     7027.74     94.31 o
  -8  -6   2      436.73      393.32     85.04 o
  -7  -6   2     3267.01     3122.83    107.69 o
  -6  -6   2     1384.37     1308.63     72.26 o
  -5  -6   2     1150.80     1187.22     74.28 o
  -4  -6   2     5961.40     5715.62    113.81 o
  -3  -6   2     5340.21     5471.67    125.17 o
  -2  -6   2     1373.79     1266.21     93.64 o
  -1  -6   2     2324.66     2166.19    120.66 o
   0  -6   2     6657.30     6941.09    153.27 o
   1  -6   2    10695.17    11507.94    168.46 o
   2  -6   2       80.43       92.16     69.11 o
   3  -6   2     3306.39     3189.72     89.74 o
   4  -6   2      729.76      796.25     91.22 o
   5  -6   2     1767.88     1756.33    102.25 o
   6  -6   2      824.18      786.84     86.58 o
   7  -6   2     6679.01     6509.79     95.39 o
   8  -6   2      239.54      220.36     92.57 o
   9  -6   2     1474.28     1531.40     85.51 o
 -12  -5   2     1080.50     1048.61     81.00 o
 -11  -5   2     1946.19     1859.31     95.79 o
 -10  -5   2     1095.55     1045.05     93.31 o
  -9  -5   2     1997.00     1981.06     83.15 o
  -8  -5   2      462.66      403.94     77.44 o
  -7  -5   2     3933.26     3834.19     96.46 o
  -6  -5   2     7603.41     7459.71    101.78 o
  -5  -5   2      654.51      592.10     70.18 o
  -4  -5   2     2450.72     2264.13     83.56 o
  -3  -5   2     1209.90     1069.25     98.41 o
  -2  -5   2     2787.22     2839.22    103.72 o
  -1  -5   2     2463.49     2519.38    133.03 o
   0  -5   2     3654.93     3624.11    141.77 o
   1  -5   2     3885.92     3880.37    130.41 o
   2  -5   2     8878.21     9234.80    147.76 o
   3  -5   2     2078.55     2024.15     84.77 o
   4  -5   2     1500.87     1508.75     76.03 o
   5  -5   2      593.59      607.96     82.21 o
   6  -5   2     3971.22     4015.49    110.25 o
   7  -5   2     2019.31     1978.77    100.23 o
   8  -5   2     1362.42     1306.74     81.54 o
   9  -5   2     1582.42     1591.23     84.50 o
  10  -5   2     1704.39     1751.15     86.85 o
 -12  -4   2      579.77      637.74     78.65 o
 -11  -4   2     1932.26     1963.64     88.80 o
 -10  -4   2     2132.21     2083.37     97.41 o
  -9  -4   2     3227.59     3004.25     87.99 o
  -8  -4   2     2156.76     2144.27    100.63 o
  -7  -4   2     2250.66     2286.31    105.27 o
  -6  -4   2    18304.99    17917.69    137.54 o
  -5  -4   2     6494.37     6798.37    118.24 o
  -4  -4   2     2305.95     2484.02    103.39 o
  -3  -4   2     1319.79     1031.20    101.91 o
  -2  -4   2     2273.84     2404.83    124.83 o
  -1  -4   2      934.50      947.44    123.89 o
   0  -4   2    12778.32    14833.58    256.79 o
   1  -4   2    12633.46    13071.27    207.65 o
   2  -4   2      773.07      610.85     95.93 o
   3  -4   2     3574.07     3066.97    106.88 o
   4  -4   2     4309.01     4000.97     94.58 o
   5  -4   2     6585.82     6301.46     94.65 o
   6  -4   2      571.84      598.28     80.87 o
   7  -4   2     1325.78     1294.17     72.20 o
   8  -4   2     1134.17     1134.32     80.06 o
   9  -4   2      519.91      550.35     91.02 o
  10  -4   2     1480.96     1504.45     96.80 o
 -12  -3   2     1002.05      985.15     92.23 o
 -11  -3   2      370.32      399.64     89.61 o
 -10  -3   2     3596.23     3457.07     88.47 o
  -9  -3   2     3163.96     3037.80     77.98 o
  -8  -3   2     1501.44     1449.73     97.74 o
  -7  -3   2    11530.73    11150.65    118.85 o
  -6  -3   2      479.18      368.45     81.68 o
  -5  -3   2     6167.16     5803.68    113.27 o
  -4  -3   2     2241.59     2366.31     91.56 o
  -3  -3   2     3266.57     3380.23    110.38 o
  -2  -3   2     5614.27     5735.45    146.41 o
  -1  -3   2      878.40     1158.72    140.56 o
   0  -3   2     3910.92     4402.42    215.31 o
   1  -3   2     6614.80     7160.44    190.71 o
   2  -3   2     1556.60     1637.21    115.76 o
   3  -3   2     3348.74     3359.59    113.88 o
   4  -3   2     2240.36     2285.24     98.75 o
   5  -3   2     4443.11     4560.06     94.11 o
   6  -3   2     6349.09     6417.02    112.87 o
   7  -3   2     1846.39     1765.20     84.77 o
   8  -3   2      863.16      879.14     68.84 o
   9  -3   2      551.61      572.47     91.96 o
  10  -3   2     1628.12     1592.37     84.30 o
  11  -3   2     1597.79     1604.68     96.33 o
 -12  -2   2     2148.11     2133.18     97.00 o
 -11  -2   2      361.10      390.16     77.98 o
 -10  -2   2     2828.82     2680.37     75.89 o
  -9  -2   2     4041.53     3968.09     90.48 o
  -8  -2   2      938.72      976.68     95.05 o
  -7  -2   2     3856.90     3775.16     80.06 o
  -6  -2   2     9930.51     9624.89    113.54 o
  -5  -2   2     8987.05     9471.29    126.51 o
  -4  -2   2    21344.76    23461.15    176.59 o
  -3  -2   2     2162.81     2543.98    105.94 o
  -1  -2   2      564.32      776.02    143.12 o
   1  -2   2    10513.97    11104.93    257.26 o
   2  -2   2      250.09      226.88     93.04 o
   3  -2   2      135.84       95.25     80.00 o
   4  -2   2     9899.67    10281.05    141.57 o
   5  -2   2     4530.64     4672.79     98.01 o
   6  -2   2     3201.44     3047.88     83.36 o
   7  -2   2     1402.53     1437.56     84.36 o
   8  -2   2     1737.17     1761.24     84.10 o
   9  -2   2     2215.27     2058.56     98.88 o
  10  -2   2     2214.36     2285.71     97.20 o
  11  -2   2      331.14      316.55     78.25 o
 -12  -1   2       98.59      156.43    131.15 o
 -11  -1   2     4631.01     4441.21    111.46 o
 -10  -1   2       90.85       94.31     73.47 o
  -9  -1   2     3632.89     3504.93     89.68 o
  -8  -1   2     1430.46     1471.17     97.00 o
  -7  -1   2     4335.06     4259.57    111.05 o
  -6  -1   2     6134.95     6019.73     96.26 o
  -5  -1   2    13880.68    14391.66    133.91 o
  -4  -1   2     1692.38     1843.18     78.72 o
  -3  -1   2    15240.59    17606.59    179.01 o
  -2  -1   2     1500.41     1904.49    139.42 o
  -1  -1   2     2401.07     2850.25    175.52 o
   1  -1   2    13189.17    17296.76    364.95 o
   2  -1   2       33.84       69.51    127.25 o
   3  -1   2      143.97      154.81    107.02 o
   4  -1   2      975.21      893.19     81.94 o
   5  -1   2     8190.93     8381.27    116.09 o
   6  -1   2     5579.06     5829.42     97.67 o
   7  -1   2     5150.43     4837.96     94.85 o
   8  -1   2     1045.50      991.20     80.20 o
   9  -1   2     2220.78     2178.22     83.96 o
  10  -1   2     1205.04     1287.18     70.11 o
  11  -1   2      844.13      872.48     80.33 o
  12  -1   2      486.29      471.50     93.91 o
 -11   0   2        3.45      -29.78     81.41 o
 -10   0   2     4022.54     4063.75    103.12 o
  -9   0   2      574.80      544.77     70.85 o
  -8   0   2     6821.80     7107.40    115.76 o
  -7   0   2      117.08      119.66     78.45 o
  -6   0   2     5454.27     4984.10     83.49 o
  -5   0   2     4779.20     5057.51    107.15 o
  -4   0   2     7862.03     8460.05    113.94 o
  -3   0   2     1566.31     1804.19     96.94 o
  -1   0   2     1575.91     1852.93    161.74 o
   2   0   2    21842.13    27031.83    300.15 o
   3   0   2     3289.40     3950.01    142.78 o
   4   0   2     4979.66     4903.83    113.81 o
   5   0   2      791.34      784.22     76.43 o
   6   0   2     3380.68     3415.19     78.72 o
   7   0   2       10.00       16.00     54.05 o
   8   0   2     5335.11     5485.45     94.92 o
   9   0   2     1202.23     1194.15     80.20 o
  10   0   2     4437.32     4198.67     90.95 o
  11   0   2      835.86      863.41     80.73 o
  12   0   2      865.32      911.14     92.83 o
 -11   1   2     3097.49     3225.08     89.27 o
 -10   1   2       64.23       -6.86    109.04 o
  -9   1   2     4961.06     4881.18     93.71 o
  -8   1   2      222.26      250.81     75.56 o
  -7   1   2    15369.12    15233.29    132.23 o
  -6   1   2      396.68      471.03     61.24 o
  -5   1   2    12571.29    12236.03    116.56 o
  -4   1   2      171.47      168.33     71.73 o
  -3   1   2     6859.68     6787.82    122.95 o
  -2   1   2     2223.31     2602.40    131.69 o
  -1   1   2    15545.37    20526.74    252.56 o
   0   1   2     1058.70     1077.04    185.13 o
   2   1   2     3053.95     3982.88    157.97 o
   3   1   2    19372.27    21552.36    210.54 o
   4   1   2     8456.54     9667.58    135.86 o
   5   1   2     8255.57     8446.47    129.74 o
   6   1   2     1975.82     2017.15     92.16 o
   7   1   2     4160.68     4133.39     97.41 o
   8   1   2        9.15       29.58     66.95 o
   9   1   2     4836.62     4890.73     94.99 o
  10   1   2      807.80      818.30     67.63 o
  11   1   2     3326.73     3443.96     89.81 o
  12   1   2      248.36      276.15     83.22 o
 -11   2   2       34.29       21.78    115.22 o
 -10   2   2     4132.77     4041.90    104.13 o
  -9   2   2       85.13      131.69     73.54 o
  -8   2   2     3144.43     3153.15     88.47 o
  -7   2   2      353.47      385.05     94.11 o
  -6   2   2     8431.66     8407.82    114.55 o
  -5   2   2       15.03       31.73     80.33 o
  -4   2   2    26378.17    26118.80    165.57 o
  -3   2   2       11.49       26.96     75.22 o
  -2   2   2    22765.68    25086.47    212.22 o
  -1   2   2      370.98      315.68    107.15 o
   0   2   2     8905.12    10837.99    210.47 o
   1   2   2      137.07      167.86    128.87 o
   2   2   2    47678.61    59495.46    395.14 o
   3   2   2      449.45      419.81     89.94 o
   4   2   2    12893.83    14237.92    159.52 o
   5   2   2     3408.21     3652.68    109.57 o
   6   2   2    10290.65    10408.57    128.80 o
   7   2   2     1967.67     1974.27     76.10 o
   8   2   2     5991.37     6157.88     94.99 o
   9   2   2       39.86       44.10     74.55 o
  10   2   2     6351.72     5930.46     89.00 o
  11   2   2       58.06       52.37     75.69 o
  12   2   2     1917.83     1872.49     95.86 o
 -10   3   2       10.25       38.99     77.71 o
  -9   3   2     3954.37     3908.06     91.89 o
  -8   3   2      528.53      448.24     66.42 o
  -7   3   2     8285.76     8152.24    109.24 o
  -6   3   2      232.47      220.29     78.52 o
  -5   3   2    11859.28    11801.90    118.65 o
  -4   3   2     4865.76     4962.52     89.27 o
  -3   3   2    24042.55    25345.67    177.33 o
  -2   3   2       13.99      -11.63     69.78 o
  -1   3   2    14572.76    15657.19    174.38 o
   0   3   2     2286.81     2478.71    151.99 o
   1   3   2    19792.69    24408.25    284.29 o
   2   3   2     1918.41     2222.65    119.32 o
   3   3   2    15981.10    17940.62    194.54 o
   4   3   2      269.26      290.81    102.25 o
   5   3   2    15316.73    15209.63    140.36 o
   6   3   2       10.60       -8.34     83.36 o
   7   3   2    12693.99    12669.54    121.00 o
   8   3   2      688.27      618.25     75.76 o
   9   3   2     3435.71     3388.63     90.55 o
  10   3   2      150.23      146.28     65.34 o
  11   3   2     4354.52     4273.49    104.80 o
  12   3   2      429.26      437.22     90.01 o
  13   3   2     3429.85     3349.64     96.40 o
 -10   4   2     2543.30     2675.87    100.77 o
  -9   4   2      305.08      272.32     91.89 o
  -8   4   2     1440.62     1334.04     95.66 o
  -7   4   2      471.01      433.65     83.89 o
  -6   4   2     7802.04     7585.96    109.30 o
  -5   4   2     3553.74     3691.74     96.26 o
  -4   4   2     8317.29     8185.58    116.70 o
  -3   4   2     3301.77     4099.78     91.56 o
  -2   4   2    10798.26    11286.77    136.80 o
  -1   4   2     2435.46     2299.22     91.02 o
   0   4   2    45307.09    49125.33    300.02 o
   1   4   2      262.79      255.85    107.49 o
   2   4   2     6753.27     7028.88    155.76 o
   3   4   2     5318.06     5736.99    120.80 o
   4   4   2     6604.74     6560.14    131.96 o
   5   4   2     6368.15     5944.31    105.00 o
   6   4   2    16402.69    17005.21    138.55 o
   7   4   2      102.31      102.85     60.37 o
   8   4   2     7715.42     7851.82    110.92 o
   9   4   2      825.85      744.96     69.17 o
  10   4   2    10161.76    10024.06    123.69 o
  11   4   2       28.53       49.14     64.13 o
  12   4   2     1270.84     1454.10    112.73 o
  13   4   2      480.79      486.36     78.99 o
  -9   5   2     2145.45     2260.37    118.18 o
  -8   5   2     2326.29     2309.44    117.84 o
  -7   5   2     5245.66     5440.68    110.25 o
  -6   5   2      293.11      267.01     77.51 o
  -5   5   2     5188.66     4980.87     91.29 o
  -4   5   2     3323.38     3171.64     82.28 o
  -3   5   2    11083.94    11406.03    123.29 o
  -2   5   2     7091.22     6966.57    111.66 o
  -1   5   2     9505.57     9352.10    141.37 o
   0   5   2    22462.71    23709.21    204.09 o
   1   5   2    29266.59    32221.29    255.31 o
   2   5   2     3225.51     3279.33    111.25 o
   3   5   2    11885.11    12101.58    152.53 o
   4   5   2     2159.76     2208.87     93.57 o
   5   5   2    12103.25    12630.29    133.50 o
   6   5   2     5907.32     5971.53    110.04 o
   7   5   2     4551.88     4675.28    100.03 o
   8   5   2     1400.63     1472.31     85.64 o
   9   5   2     4939.26     4921.58    110.85 o
  10   5   2      431.00      396.82     77.04 o
  11   5   2     5985.63     5809.93     96.87 o
  12   5   2       75.42       60.84    109.17 o
  13   5   2     2627.94     2599.84     88.60 o
  -9   6   2     1790.89     1807.82    107.29 o
  -8   6   2      802.44      748.26    102.25 o
  -7   6   2     4149.72     4083.45     93.31 o
  -6   6   2     4038.66     3949.20     84.50 o
  -5   6   2     1275.42     1169.34     89.94 o
  -4   6   2     2547.04     2523.07     91.89 o
  -3   6   2     2705.22     2492.28     72.94 o
  -2   6   2     7357.81     7461.86    120.80 o
  -1   6   2    11015.25    11100.36    133.50 o
   0   6   2     8869.60     8755.70    133.17 o
   1   6   2     9011.25     9395.73    157.57 o
   2   6   2     2049.02     1716.26     90.15 o
   3   6   2     5644.29     5783.78    132.16 o
   4   6   2    20744.83    22202.88    176.93 o
   5   6   2     5789.07     5435.16    103.39 o
   6   6   2     2543.16     2215.86     81.27 o
   7   6   2     4634.16     4552.93     93.04 o
   8   6   2     3271.10     3167.20     92.57 o
   9   6   2     2875.75     2799.16     79.46 o
  10   6   2     9836.14     9695.27    123.96 o
  11   6   2     1325.30     1239.45     70.32 o
  12   6   2     1425.93     1610.46     96.13 o
  13   6   2     1231.14     1105.34     94.52 o
  -8   7   2     1516.05     1505.45    105.20 o
  -7   7   2      788.97      788.32     87.12 o
  -6   7   2     2448.33     2464.45    103.19 o
  -5   7   2     3006.60     2910.14     80.53 o
  -4   7   2     6777.68     6566.72    108.36 o
  -3   7   2     3557.45     3530.14    105.67 o
  -2   7   2     3342.27     2909.74     77.64 o
  -1   7   2     2266.61     2101.59     85.57 o
   0   7   2     8749.50     8419.25    118.38 o
   1   7   2    13574.01    14148.98    155.89 o
   2   7   2    19302.88    22503.50    199.92 o
   3   7   2     2506.96     2233.81     90.89 o
   4   7   2    17904.46    17496.48    159.79 o
   5   7   2     6446.81     6482.56    104.40 o
   6   7   2     2210.83     2237.51     92.83 o
   7   7   2     3651.61     3567.11     87.32 o
   8   7   2     3305.93     3437.84     92.50 o
   9   7   2     2080.95     2052.78    101.37 o
  10   7   2     6649.51     6241.03    101.17 o
  11   7   2     1106.75     1012.44     88.13 o
  12   7   2     1213.36     1210.41     82.82 o
  13   7   2     2437.19     2539.21     88.73 o
  -7   8   2     1968.48     2004.72    119.25 o
  -6   8   2       77.50       51.36     91.69 o
  -5   8   2     3324.40     3178.70     91.49 o
  -4   8   2      177.18      157.64     85.31 o
  -3   8   2     4788.61     4665.06     92.43 o
  -2   8   2     6644.47     6474.56    113.74 o
  -1   8   2     3627.66     3505.47    105.41 o
   0   8   2     2008.01     1790.28     97.67 o
   1   8   2     8106.03     8134.83    135.25 o
   2   8   2       65.98       71.19     67.83 o
   3   8   2    10166.78    10024.73    126.31 o
   4   8   2     3180.33     3225.69     91.15 o
   5   8   2    11503.87    11362.40    135.59 o
   6   8   2     1133.83     1038.59    105.74 o
   7   8   2     5323.98     5239.61     95.39 o
   8   8   2     4111.02     4127.21     96.73 o
   9   8   2     2404.12     2371.89     87.39 o
  10   8   2     1293.20     1228.63     71.26 o
  11   8   2     2970.09     3002.44    109.57 o
  12   8   2      632.68      636.47     85.98 o
  13   8   2     3094.58     3241.95    143.18 o
  -7   9   2       37.62       45.58    111.25 o
  -6   9   2     1168.09     1189.91     84.57 o
  -5   9   2       69.84       40.33     92.83 o
  -4   9   2     4196.22     4096.62    111.39 o
  -3   9   2       59.58        0.94     79.93 o
  -2   9   2     6029.01     6039.16    112.26 o
  -1   9   2     1100.78     1061.51     99.02 o
   0   9   2     6115.53     5874.20    122.82 o
   1   9   2     2009.58     2042.63    121.34 o
   2   9   2     5844.88     6282.24    135.19 o
   3   9   2     1271.56     1105.55     73.27 o
   4   9   2    12855.01    13750.01    163.28 o
   5   9   2     1183.27     1243.15     99.89 o
   6   9   2     9738.05    10116.76    139.29 o
   7   9   2      100.54      150.31     97.74 o
   8   9   2     8530.90     8181.82    108.30 o
   9   9   2      576.27      509.62     96.26 o
  10   9   2     2700.57     2621.15     88.13 o
  11   9   2      914.67      898.70     88.06 o
  12   9   2     2432.51     2584.38    119.25 o
  -6  10   2       10.56       58.42     94.38 o
  -5  10   2     1282.37     1296.46     99.83 o
  -4  10   2       54.35       50.35     93.71 o
  -3  10   2     2180.11     2137.75     79.59 o
  -2  10   2      281.95      177.27    100.63 o
  -1  10   2     4638.63     4286.93     95.25 o
   0  10   2       82.51       42.08    105.07 o
   1  10   2     6272.40     6098.38    124.23 o
   2  10   2     1486.31     1414.57    118.04 o
   3  10   2     4291.88     4272.01    102.45 o
   4  10   2      139.53      150.44     94.31 o
   5  10   2     6704.32     6497.48    113.00 o
   6  10   2      183.06      185.33    101.24 o
   7  10   2     5458.41     5493.24    109.98 o
   8  10   2      811.27      794.71    100.09 o
   9  10   2     4911.67     5058.04    112.60 o
  10  10   2      312.32      384.25    113.94 o
  11  10   2     2810.43     2657.59     95.79 o
  12  10   2      202.15      202.74    112.53 o
  -5  11   2        0.08       30.18     97.67 o
  -4  11   2     1967.48     1961.43    103.86 o
  -3  11   2       23.32      -27.02     89.94 o
  -2  11   2     1758.03     1747.19     80.13 o
  -1  11   2       62.86       47.80     76.97 o
   0  11   2     4937.84     4779.00    104.26 o
   1  11   2       62.53       93.10     80.94 o
   2  11   2     6929.34     6907.34    127.72 o
   3  11   2      326.03      330.00    111.66 o
   4  11   2     2692.07     2697.25    102.65 o
   5  11   2        3.03        6.99     72.80 o
   6  11   2     3793.13     3698.46    116.09 o
   7  11   2       12.89       25.01     75.69 o
   8  11   2     7788.18     7684.77    108.83 o
   9  11   2       28.93       40.00    105.81 o
  10  11   2     4598.70     4705.33     99.02 o
  11  11   2        6.78      102.51    113.20 o
  12  11   2     2751.39     2931.99    121.87 o
  -4  12   2        7.06       35.76    114.55 o
  -3  12   2     2072.89     2193.34    127.32 o
  -2  12   2        1.34       16.81    118.51 o
  -1  12   2     1386.35     1356.69    109.91 o
   0  12   2      609.42      548.81     91.69 o
   1  12   2     3002.73     2918.88     96.46 o
   2  12   2       27.14       -0.81     74.68 o
   3  12   2     4550.81     4495.86    128.73 o
   4  12   2      634.38      550.35    108.43 o
   5  12   2     5027.60     4814.09    110.72 o
   6  12   2        3.36       -9.21     88.60 o
   7  12   2     1107.32     1141.91     75.49 o
   8  12   2        0.16       11.43     89.88 o
   9  12   2     2431.18     2458.87    125.03 o
  10  12   2       62.47       62.32    100.30 o
  11  12   2     2901.13     2996.46     93.84 o
  -2  13   2     1337.38     1378.00    111.59 o
  -1  13   2       89.23      127.05     91.62 o
   0  13   2     2077.41     2051.50    114.01 o
   1  13   2      219.10      225.73     96.60 o
   2  13   2     1694.01     1832.09    133.57 o
   3  13   2      398.97      404.75    100.63 o
   4  13   2     2546.45     2534.23     93.98 o
   5  13   2      398.49      365.22     88.40 o
   6  13   2     5122.92     5077.27    110.58 o
   7  13   2        7.40      -37.78    104.73 o
   8  13   2     1014.29     1068.84     88.13 o
   9  13   2      377.77      423.77    118.24 o
  10  13   2     1936.91     2014.47    123.62 o
   0  14   2      171.15      121.00     94.99 o
   1  14   2     1503.53     1472.38     94.92 o
   2  14   2      171.99      139.08     97.94 o
   3  14   2     1245.29     1381.97    121.14 o
   4  14   2      888.63      902.80    107.29 o
   5  14   2     2954.41     3020.19    125.37 o
   6  14   2      242.57      217.33     95.25 o
   7  14   2     1625.97     1637.01     94.18 o
   8  14   2      351.04      328.25    107.35 o
   9  14   2     1686.98     1829.20    111.79 o
   2  15   2      971.24     1048.14    130.48 o
   3  15   2      228.08      211.15    128.60 o
   4  15   2      946.56     1032.61    120.26 o
   5  15   2      741.49      751.89     98.15 o
   6  15   2     1030.53      999.87    117.10 o
   7  15   2      401.09      400.11     88.94 o
  -7 -14   3     1407.52     1444.89    105.94 o
  -6 -14   3      879.60     1070.12    117.44 o
  -5 -14   3     2260.32     2371.08    136.80 o
  -4 -14   3      960.44     1033.62    127.72 o
  -3 -14   3     2255.70     2251.29    133.17 o
  -2 -14   3      478.71      482.73    120.93 o
  -1 -14   3     1009.42     1050.09    134.71 o
   0 -14   3      997.63     1061.25    125.64 o
  -8 -13   3     1074.31     1026.63     94.92 o
  -7 -13   3     1462.29     1566.02    123.69 o
  -6 -13   3      158.86      230.44    118.04 o
  -5 -13   3     2504.74     2400.19    121.87 o
  -4 -13   3     1414.65     1489.79    120.93 o
  -3 -13   3     1025.41     1122.75    126.65 o
  -2 -13   3     2469.25     2541.09    133.64 o
  -1 -13   3      604.76      686.95    121.81 o
   0 -13   3      758.12      845.93    123.08 o
   1 -13   3      831.59      865.49    121.74 o
   2 -13   3      759.77      691.12    120.73 o
  -9 -12   3     1540.72     1544.38     95.52 o
  -8 -12   3     2206.18     2202.49     93.31 o
  -7 -12   3      489.42      580.40    117.98 o
  -6 -12   3     1463.38     1601.04    123.42 o
  -5 -12   3      291.68      287.38     98.82 o
  -4 -12   3     2030.46     1990.20    115.15 o
  -3 -12   3     2147.37     2242.82    116.16 o
  -2 -12   3     3697.08     3853.14    124.70 o
  -1 -12   3     1582.40     1536.58    113.74 o
   0 -12   3     1525.78     1679.29    125.57 o
   1 -12   3     1980.21     1905.56    112.93 o
   2 -12   3     1180.77     1307.75    122.82 o
   3 -12   3      700.86      777.50    107.29 o
   4 -12   3     1337.81     1506.46    135.45 o
 -10 -11   3       70.12       88.13     79.79 o
  -9 -11   3     3467.92     3611.14    127.45 o
  -8 -11   3     1149.48     1239.12    118.45 o
  -7 -11   3     5146.48     5223.75    119.45 o
  -6 -11   3      658.92      674.85     88.13 o
  -5 -11   3     3717.95     3821.14    118.51 o
  -4 -11   3      389.75      371.27    104.53 o
  -3 -11   3     3159.25     3155.77    122.61 o
  -2 -11   3       13.69       17.01     99.96 o
  -1 -11   3     4726.71     4566.31    129.47 o
   0 -11   3      512.33      573.81    101.10 o
   1 -11   3     2843.43     2971.45    116.16 o
   2 -11   3     1653.39     1662.02    107.35 o
   3 -11   3     1023.41     1185.74    122.14 o
   4 -11   3      370.67      412.08    118.38 o
   5 -11   3      968.92      958.53    102.45 o
 -11 -10   3        9.40       10.15     89.61 o
 -10 -10   3     2346.45     2492.35    121.20 o
  -9 -10   3        2.04        6.79     99.96 o
  -8 -10   3     2934.25     2960.22     83.09 o
  -7 -10   3      182.83      159.25     94.92 o
  -6 -10   3     6347.29     6444.58    125.77 o
  -5 -10   3     1353.47     1314.94    104.73 o
  -4 -10   3     7164.63     7239.69    139.82 o
  -3 -10   3       41.82       55.26     82.82 o
  -2 -10   3     3970.85     4207.94    129.81 o
  -1 -10   3        7.57       -6.12    100.83 o
   0 -10   3     3340.12     3439.12    122.75 o
   1 -10   3     1178.08     1105.14    106.14 o
   2 -10   3     5568.00     5541.78    128.87 o
   3 -10   3      846.37      984.07    103.59 o
   4 -10   3     2204.77     2420.89    127.45 o
   5 -10   3      485.44      572.00    117.10 o
   6 -10   3     1805.27     1875.58    103.32 o
 -11  -9   3     1976.23     2077.32    118.18 o
 -10  -9   3       28.69       35.16     89.07 o
  -9  -9   3     2098.52     2164.51    100.36 o
  -8  -9   3      113.11      112.80     75.42 o
  -7  -9   3     6767.27     7092.68    124.23 o
  -6  -9   3        6.43       -5.18     95.79 o
  -5  -9   3     5949.00     5538.69    102.65 o
  -4  -9   3      223.27      224.32     71.66 o
  -3  -9   3     9239.18     9308.20    158.04 o
  -2  -9   3       92.40       50.55    106.88 o
  -1  -9   3     6955.45     6674.89    148.50 o
   0  -9   3      282.32      278.64    103.39 o
   1  -9   3     4533.84     4635.28    131.42 o
   2  -9   3      429.36      419.81    103.25 o
   3  -9   3     4654.95     4572.83    116.36 o
   4  -9   3      220.73      248.86     95.79 o
   5  -9   3     3114.66     3153.29    128.40 o
   6  -9   3      263.95      318.03     94.31 o
   7  -9   3      993.44     1111.73     98.88 o
 -11  -8   3      185.23      174.51     90.21 o
 -10  -8   3     2372.51     2417.67    118.78 o
  -9  -8   3      188.68      188.16     75.42 o
  -8  -8   3     3374.00     3498.27    106.68 o
  -7  -8   3     1436.27     1365.29     99.76 o
  -6  -8   3     3783.95     3655.57     98.48 o
  -5  -8   3      190.70      133.44     80.26 o
  -4  -8   3     8514.74     8825.68    147.15 o
  -3  -8   3        3.93        9.68     81.68 o
  -2  -8   3    12512.59    12630.29    177.00 o
  -1  -8   3      270.78      231.04     91.29 o
   0  -8   3     8627.70     8938.28    154.41 o
   1  -8   3     1192.74     1251.82    112.46 o
   2  -8   3     3061.83     2979.85    120.13 o
   3  -8   3       14.58       20.23     99.22 o
   4  -8   3     3265.21     3424.33    113.07 o
   5  -8   3      196.67      195.15     94.92 o
   6  -8   3     7165.25     7163.80    123.89 o
   7  -8   3       82.85       69.84     91.62 o
   8  -8   3     2350.75     2572.41    123.35 o
 -11  -7   3      934.27      981.65    112.67 o
 -10  -7   3      906.30      874.84    111.93 o
  -9  -7   3     6197.85     5813.56     99.69 o
  -8  -7   3      681.69      649.71     78.79 o
  -7  -7   3     2972.57     2982.74     91.89 o
  -6  -7   3      116.58       81.61     68.16 o
  -5  -7   3     1842.39     1532.14     89.74 o
  -4  -7   3     1315.54     1334.91     91.09 o
  -3  -7   3    13121.35    13134.52    163.55 o
  -2  -7   3     1053.21      921.56     97.20 o
  -1  -7   3     6749.96     6296.49    150.31 o
   0  -7   3      845.69      786.91     94.92 o
   1  -7   3    11295.99    10978.02    169.60 o
   2  -7   3       64.57       72.67     81.14 o
   3  -7   3     7850.32     8216.04    142.51 o
   4  -7   3     1749.00     1738.31    106.55 o
   5  -7   3     2169.28     2278.58    105.34 o
   6  -7   3      725.66      681.10     96.87 o
   7  -7   3     2470.11     2581.09    103.79 o
   8  -7   3       83.70       42.08     90.82 o
   9  -7   3     2234.48     2300.83     99.56 o
 -12  -6   3     1608.89     1419.14    109.30 o
 -11  -6   3     1535.29     1600.71     95.46 o
 -10  -6   3     1617.61     1602.52     77.10 o
  -9  -6   3     3031.54     2819.39     78.18 o
  -8  -6   3     3542.30     3442.01     91.42 o
  -7  -6   3      904.06      891.37     81.00 o
  -6  -6   3     3586.08     3750.09    112.80 o
  -5  -6   3     1623.11     1513.66     75.89 o
  -4  -6   3     6955.99     6748.83    115.49 o
  -3  -6   3     5334.58     5322.23    116.09 o
  -2  -6   3     4534.00     3884.40    117.30 o
  -1  -6   3      530.00      503.36    101.04 o
   0  -6   3    11408.05    11033.41    189.57 o
   1  -6   3     1980.37     1884.59    109.30 o
   2  -6   3     8755.71     7833.47    132.36 o
   3  -6   3     1344.89     1248.13     81.54 o
   4  -6   3     2441.04     2430.31     94.11 o
   5  -6   3      834.11      800.29     98.35 o
   6  -6   3     4792.02     4919.09    114.55 o
   7  -6   3      204.41      171.15     93.64 o
   8  -6   3     3012.48     3208.48    105.27 o
   9  -6   3      236.99      266.61     92.36 o
 -12  -5   3      601.49      639.62     79.66 o
 -11  -5   3      399.20      387.81     90.35 o
 -10  -5   3     3358.39     3242.83     78.25 o
  -9  -5   3     5041.66     4747.74     95.59 o
  -8  -5   3     1836.94     1753.04     84.23 o
  -7  -5   3     1503.72     1439.24     78.72 o
  -6  -5   3     2308.60     2238.79     77.51 o
  -5  -5   3      701.19      689.10     82.75 o
  -4  -5   3      875.44      852.25     75.49 o
  -3  -5   3     6257.83     6582.46    133.37 o
  -2  -5   3     1276.92     1009.96    101.44 o
  -1  -5   3     4667.61     4409.28    155.69 o
   0  -5   3     6127.23     6212.80    176.33 o
   1  -5   3    12606.33    13086.33    205.37 o
   2  -5   3     2174.88     2128.00    106.82 o
   3  -5   3     4407.86     4184.95    102.99 o
   4  -5   3     1300.35     1322.94     87.39 o
   5  -5   3     4407.99     4396.98    116.63 o
   6  -5   3      995.70     1016.48     82.42 o
   7  -5   3     3440.69     3495.65    106.95 o
   8  -5   3     2174.88     2266.01    101.17 o
   9  -5   3      778.76      838.20     94.11 o
  10  -5   3      591.39      572.47     92.57 o
 -12  -4   3     1053.89     1062.93     95.93 o
 -11  -4   3      423.22      525.95     89.47 o
 -10  -4   3      861.85      837.53     77.44 o
  -9  -4   3     5017.11     4812.95     84.90 o
  -8  -4   3     2198.05     2290.75    100.77 o
  -7  -4   3     4468.10     4533.97     89.47 o
  -6  -4   3     1966.78     1986.97     68.43 o
  -5  -4   3     7877.26     7602.22    104.33 o
  -4  -4   3     6081.46     5972.27    110.31 o
  -3  -4   3     3119.64     3013.87    100.97 o
  -2  -4   3     2566.56     2641.65    122.41 o
  -1  -4   3     2218.25     2328.60    141.50 o
   0  -4   3     3826.13     3637.49    187.35 o
   1  -4   3    11247.79    11542.35    224.66 o
   2  -4   3     3232.40     3127.88    115.02 o
   3  -4   3     5767.15     5432.74    124.50 o
   4  -4   3     4714.12     4575.52    100.50 o
   5  -4   3     1020.39      913.76     70.85 o
   6  -4   3     4286.83     4522.82    114.95 o
   7  -4   3     2164.73     2247.53    102.31 o
   8  -4   3     1226.95     1182.78     71.39 o
   9  -4   3      694.59      690.24     84.57 o
  10  -4   3     2681.47     2707.53    101.57 o
 -12  -3   3     1507.38     1451.07     89.41 o
 -11  -3   3      798.56      815.68     90.68 o
 -10  -3   3     1143.34     1111.60     93.44 o
  -9  -3   3     2267.56     2186.89     83.29 o
  -8  -3   3     1498.18     1489.39     81.41 o
  -7  -3   3      396.31      417.79     79.79 o
  -6  -3   3    10721.18    10476.87    123.96 o
  -5  -3   3     1715.12     1618.93     77.84 o
  -4  -3   3     4435.80     4474.68    113.40 o
  -3  -3   3     4174.15     4161.36    122.41 o
  -2  -3   3     2012.01     2281.88    123.29 o
  -1  -3   3      187.30      238.71    122.55 o
   1  -3   3     5201.55     5364.58    206.84 o
   2  -3   3     2095.71     2102.53    119.72 o
   3  -3   3     9610.17     9615.55    145.87 o
   4  -3   3     4532.44     4758.43    114.21 o
   5  -3   3     4260.79     3853.34     85.10 o
   6  -3   3     3744.31     3815.70    107.29 o
   7  -3   3     1610.56     1585.65     74.48 o
   8  -3   3     1391.93     1301.70     80.87 o
   9  -3   3     1156.14     1225.20     94.52 o
  10  -3   3     1642.59     1786.85     96.26 o
  11  -3   3     1090.13     1066.69     82.89 o
 -11  -2   3     2386.36     2392.39     96.94 o
 -10  -2   3     1238.58     1280.46     86.78 o
  -9  -2   3     4113.93     4075.92     91.02 o
  -8  -2   3      461.45      456.31     76.90 o
  -7  -2   3     1160.82     1166.92     82.89 o
  -6  -2   3      845.45      791.55     60.77 o
  -5  -2   3    12042.36    12556.27    135.99 o
  -4  -2   3     7623.60     8100.88    114.01 o
  -3  -2   3     8437.07     9049.93    140.56 o
  -2  -2   3     2022.78     2172.77    110.98 o
  -1  -2   3     7637.04     8938.41    215.58 o
   1  -2   3    23334.08    24293.44    433.25 o
   2  -2   3      708.40      648.16    113.94 o
   3  -2   3     4176.16     4457.41    130.68 o
   4  -2   3      292.74      287.11     64.00 o
   5  -2   3     3275.12     3417.00    101.10 o
   6  -2   3     4546.31     4385.88     84.36 o
   7  -2   3     4762.55     4841.05    114.41 o
   8  -2   3     3026.58     3008.15    104.26 o
   9  -2   3      823.43      819.51     94.18 o
  10  -2   3      574.28      672.83    110.92 o
  11  -2   3     1542.76     1629.01    114.55 o
 -11  -1   3      333.62      323.14     78.11 o
 -10  -1   3     3684.11     3666.26    101.30 o
  -9  -1   3     1228.28     1128.13     94.78 o
  -8  -1   3     3919.20     3700.48     90.82 o
  -7  -1   3      879.86      882.50     87.79 o
  -6  -1   3     1980.55     1852.19     67.29 o
  -5  -1   3      262.82      217.67     58.35 o
  -4  -1   3     4261.98     4431.59    104.80 o
  -3  -1   3      736.68      686.08     85.64 o
  -2  -1   3    18168.79    20208.11    211.89 o
  -1  -1   3    11560.80    14052.65    236.69 o
   1  -1   3     4970.70     5934.16    258.34 o
   2  -1   3      314.24      404.14    125.37 o
   3  -1   3      228.05      190.85    104.60 o
   4  -1   3     3086.15     2939.18     90.01 o
   5  -1   3      325.78      378.46     86.52 o
   6  -1   3     6384.53     6167.89    100.70 o
   7  -1   3     2422.25     2426.41     82.15 o
   8  -1   3     2741.90     2615.97     89.54 o
   9  -1   3     1880.78     1840.69     89.61 o
  10  -1   3     3080.92     3176.01     87.99 o
  11  -1   3      501.42      489.11     78.79 o
  12  -1   3      640.00      703.89     91.22 o
 -11   0   3     1836.73     1800.63     83.96 o
 -10   0   3       22.00       -4.03     87.99 o
  -9   0   3     5087.05     5281.69     95.52 o
  -8   0   3      416.96      317.09     76.03 o
  -7   0   3     7568.50     7694.39    108.50 o
  -6   0   3     2461.89     2411.95     88.33 o
  -5   0   3     5402.17     5580.90     96.06 o
  -4   0   3       29.12       24.87     60.37 o
  -3   0   3      977.15      814.74     85.44 o
  -2   0   3      225.46      213.16    112.33 o
  -1   0   3    14883.39    17904.18    238.51 o
   0   0   3    14734.49    17576.40    280.18 o
   2   0   3      423.93      397.08    136.66 o
   3   0   3     6032.21     6478.26    139.69 o
   4   0   3      136.08      118.45     69.64 o
   5   0   3     4940.47     5256.96    109.64 o
   6   0   3      127.46      121.07     56.87 o
   7   0   3     4375.06     3779.67     77.71 o
   8   0   3      363.47      324.82     95.25 o
   9   0   3     1948.64     1904.02     98.62 o
  10   0   3      644.05      719.55     76.70 o
  11   0   3     2305.23     2298.28     85.98 o
  12   0   3     1138.97     1159.59    101.10 o
 -11   1   3      258.88      274.27     77.91 o
 -10   1   3     1910.15     1937.49     84.50 o
  -9   1   3       55.03       -0.20     74.15 o
  -8   1   3     9917.95     9878.66    111.79 o
  -7   1   3        6.23      -13.11     93.31 o
  -6   1   3     7596.83     7238.88     98.48 o
  -5   1   3        2.21        3.90     64.33 o
  -4   1   3    10843.26    10253.36    116.16 o
  -3   1   3     2796.32     2966.34    109.04 o
  -2   1   3     1732.83     1847.75    101.30 o
  -1   1   3      296.32      269.36    106.21 o
   0   1   3    14784.02    17510.32    253.30 o
   1   1   3       14.07       -2.29    179.15 o
   2   1   3    15257.81    18321.70    231.11 o
   3   1   3    15091.46    18221.14    213.23 o
   4   1   3    10384.32    11602.52    148.90 o
   5   1   3     1157.58     1083.23     80.26 o
   6   1   3     4355.50     4321.42     85.10 o
   7   1   3       26.74       17.95     59.36 o
   8   1   3     2967.43     3037.13     81.34 o
   9   1   3       97.91      107.69     92.63 o
  10   1   3     4808.10     4947.46    101.04 o
  11   1   3      781.41      689.03     92.30 o
  12   1   3     1588.98     1513.12     83.15 o
 -10   2   3       27.48       46.45     76.84 o
  -9   2   3     3795.08     3739.80     84.90 o
  -8   2   3      329.44      308.82     91.96 o
  -7   2   3     3587.77     3509.77     80.80 o
  -6   2   3      160.23      167.59     68.37 o
  -5   2   3    14534.79    14892.80    136.13 o
  -4   2   3        8.92       50.69     67.83 o
  -3   2   3    15030.50    15227.57    144.73 o
  -2   2   3     1233.21     1380.29     92.97 o
  -1   2   3      209.60      208.93     97.74 o
   0   2   3       16.19       68.70    100.36 o
   1   2   3    23823.84    30379.52    331.48 o
   2   2   3      450.27      526.69    148.29 o
   3   2   3    23675.24    27723.14    227.21 o
   4   2   3      168.47      235.68    102.65 o
   5   2   3    16135.35    17096.30    156.02 o
   6   2   3     1347.39     1332.56     68.77 o
   7   2   3     3463.31     3180.44     75.29 o
   8   2   3      158.58      174.31     77.71 o
   9   2   3     2774.96     2681.38     77.91 o
  10   2   3       79.33       72.47     90.75 o
  11   2   3     3477.36     3515.21     78.85 o
  12   2   3       21.62       31.59     76.63 o
  13   2   3     1248.34     1316.29    111.52 o
 -10   3   3     4180.80     4247.81    106.14 o
  -9   3   3       81.72       85.04     90.55 o
  -8   3   3     2664.56     2686.02     85.78 o
  -7   3   3      197.81      207.05     65.88 o
  -6   3   3     6226.74     6245.53    116.09 o
  -5   3   3     2905.52     2835.66     85.31 o
  -4   3   3    24107.98    23851.58    159.72 o
  -3   3   3      127.12      148.97     61.98 o
  -2   3   3    18613.60    18718.59    164.83 o
  -1   3   3      421.68      434.86     91.22 o
   0   3   3    20937.17    22736.49    225.26 o
   1   3   3      908.19     1026.83    138.95 o
   2   3   3      191.65      231.58     98.15 o
   3   3   3       71.37       36.57    115.56 o
   4   3   3     5761.14     5704.86    119.32 o
   5   3   3       37.43       66.28     80.67 o
   6   3   3    20261.96    20646.74    151.86 o
   7   3   3     2402.53     2322.82     70.25 o
   8   3   3     8269.87     8482.44    126.18 o
   9   3   3        3.64       34.08     65.07 o
  10   3   3     2931.85     2876.26    101.44 o
  11   3   3       47.08      103.99     63.79 o
  12   3   3     1860.37     1868.66    114.75 o
  13   3   3        0.03        8.81     89.07 o
 -10   4   3      931.20      967.13    108.63 o
  -9   4   3     6754.27     6861.43    113.74 o
  -8   4   3      340.04      280.45     83.15 o
  -7   4   3     3020.00     3112.89     87.93 o
  -6   4   3       93.62      152.19     71.59 o
  -5   4   3     4002.49     3870.02     90.62 o
  -4   4   3     2008.85     1940.18     76.70 o
  -3   4   3     7325.54     6596.57     98.08 o
  -2   4   3       96.28       60.43     72.87 o
  -1   4   3    22660.61    24763.39    198.24 o
   0   4   3     1307.30     1418.40    104.53 o
   1   4   3    32710.21    37076.59    277.50 o
   2   4   3       13.77       -6.52     89.34 o
   3   4   3     4075.42     4387.16    110.65 o
   4   4   3     2159.72     2180.84     96.26 o
   5   4   3     7412.12     8100.41    119.05 o
   6   4   3       58.24       58.15     58.82 o
   7   4   3     9998.18     9152.04    109.91 o
   8   4   3      139.24      137.40     68.30 o
   9   4   3     6250.46     5906.46     92.90 o
  10   4   3      138.43       92.16     75.56 o
  11   4   3     3201.47     3345.95     87.39 o
  12   4   3       76.89       86.58    109.24 o
  13   4   3     1796.43     1827.18     84.03 o
  -9   5   3      440.56      455.77     86.38 o
  -8   5   3     2742.57     2660.54     88.80 o
  -7   5   3     1689.27     1605.62     82.28 o
  -6   5   3     8009.99     7849.81    113.07 o
  -5   5   3     1617.49     1468.82     90.89 o
  -4   5   3     5856.64     6094.01    106.62 o
  -3   5   3       32.56       37.31     73.21 o
  -2   5   3    11429.90    11231.99    119.32 o
  -1   5   3    11501.36    13053.05    141.17 o
   0   5   3    27433.51    28797.43    212.63 o
   1   5   3     5636.97     6143.56    124.77 o
   2   5   3    11844.97    12408.99    167.99 o
   3   5   3     2485.98     2316.09     92.57 o
   4   5   3     9565.21     9997.91    144.26 o
   5   5   3      748.04      685.07     72.26 o
   6   5   3     3708.11     3738.53     90.21 o
   7   5   3      713.80      670.88     68.70 o
   8   5   3     6833.40     6394.90    105.34 o
   9   5   3      389.55      338.00     67.56 o
  10   5   3     9787.10     9475.66    103.39 o
  11   5   3       55.33       27.09     74.89 o
  12   5   3     2276.56     2452.89     98.55 o
  13   5   3       80.23       43.43     89.74 o
  -8   6   3      598.39      577.17     93.57 o
  -7   6   3     2200.74     2218.08     99.76 o
  -6   6   3     3805.17     3866.25    108.23 o
  -5   6   3     8120.83     7952.72    109.98 o
  -4   6   3     2133.90     2088.68    104.40 o
  -3   6   3     3654.77     3405.91     91.09 o
  -2   6   3     1027.99      983.74     66.08 o
  -1   6   3     2271.93     2001.63     86.45 o
   0   6   3     7376.24     7353.97    122.61 o
   1   6   3    16623.92    17471.40    164.29 o
   2   6   3     3235.61     2926.01    104.80 o
   3   6   3    19465.08    22152.80    186.54 o
   4   6   3     2796.07     2798.42    110.18 o
   5   6   3     9893.75    10209.33    122.21 o
   6   6   3     1281.80     1220.09     75.49 o
   7   6   3     3377.48     3049.56     93.44 o
   8   6   3     1997.11     1924.66     77.78 o
   9   6   3     3576.20     3530.67    106.41 o
  10   6   3     1539.41     1410.60     82.15 o
  11   6   3     4428.95     4163.91     82.28 o
  12   6   3      272.97      302.17     90.35 o
  13   6   3     3189.56     3139.98    102.31 o
  -8   7   3      394.86      416.04     80.47 o
  -7   7   3     2612.23     2617.05    120.13 o
  -6   7   3     2302.25     2190.32     85.98 o
  -5   7   3     2714.06     2697.58     79.79 o
  -4   7   3     4709.35     4529.47     89.07 o
  -3   7   3     3756.11     3632.45    112.33 o
  -2   7   3     7322.99     7131.13    105.88 o
  -1   7   3     5205.84     5220.52    104.73 o
   0   7   3     6792.85     6775.92    118.51 o
   1   7   3     5427.46     5110.01    101.17 o
   2   7   3     5645.99     5675.96    121.87 o
   3   7   3    15536.98    15664.45    149.97 o
   4   7   3     8271.86     8347.12    119.05 o
   5   7   3     9357.71     9679.14    131.15 o
   6   7   3     5922.12     5288.55    107.09 o
   7   7   3     1380.85     1347.88     76.90 o
   8   7   3     4706.15     4681.46     98.01 o
   9   7   3     1494.58     1383.18     77.31 o
  10   7   3     2869.76     2835.93     87.59 o
  11   7   3     1726.94     1543.17     71.79 o
  12   7   3     1963.94     1880.36     97.61 o
  13   7   3      777.25      762.78     93.64 o
  -7   8   3      213.71      193.20    113.00 o
  -6   8   3     2909.35     3049.90    103.72 o
  -5   8   3     1417.68     1271.12     99.02 o
  -4   8   3     2707.94     2562.80     79.59 o
  -3   8   3      709.32      742.41    100.70 o
  -2   8   3     5917.08     5725.97    109.64 o
  -1   8   3     6690.83     7151.23    120.46 o
   0   8   3     5166.53     4664.66    101.17 o
   1   8   3     6201.98     6054.35    107.96 o
   2   8   3     4355.75     4344.27    109.37 o
   3   8   3      801.03      762.71     72.60 o
   4   8   3     8952.82     8433.03    117.84 o
   5   8   3     6662.76     6228.06     96.94 o
   6   8   3     7130.35     7541.66    129.61 o
   7   8   3     4765.57     4782.23     93.98 o
   8   8   3     2181.33     2167.67     95.39 o
   9   8   3     1917.36     1828.46     85.10 o
  10   8   3     2960.63     2952.76     88.40 o
  11   8   3     1707.98     1703.02    105.81 o
  12   8   3     1364.58     1376.12     95.79 o
  13   8   3     1684.90     1568.44     85.71 o
  -6   9   3      105.91      111.72     92.03 o
  -5   9   3     2169.63     2186.08     89.61 o
  -4   9   3      102.15       85.98     95.19 o
  -3   9   3     4399.03     4276.44     88.67 o
  -2   9   3     1685.34     1540.48    106.28 o
  -1   9   3     5528.26     5121.03     99.83 o
   0   9   3     2611.69     2576.31    117.03 o
   1   9   3     6848.61     6767.99    111.52 o
   2   9   3     1314.49     1364.62    106.08 o
   3   9   3     6991.71     6508.85    114.82 o
   4   9   3     2179.74     2166.12     98.08 o
   5   9   3    11364.90    11688.63    140.43 o
   6   9   3     2326.87     2482.47    101.10 o
   7   9   3     9140.89     8697.96    121.61 o
   8   9   3     1905.28     1933.39     83.83 o
   9   9   3     5053.64     4978.92     98.75 o
  10   9   3      924.66      907.51     80.67 o
  11   9   3     1124.95     1078.32     89.14 o
  12   9   3      800.57      904.82     93.84 o
  -5  10   3      125.32      188.36     93.78 o
  -4  10   3     3268.46     3286.45    108.23 o
  -3  10   3      156.48      156.16     69.24 o
  -2  10   3     4208.38     4048.76    101.64 o
  -1  10   3      557.05      544.77     86.92 o
   0  10   3     3536.86     3675.74    109.04 o
   1  10   3      618.17      612.40     79.79 o
   2  10   3     6009.46     5908.68    114.95 o
   3  10   3     3243.18     3152.82     95.32 o
   4  10   3     6872.56     7063.37    122.28 o
   5  10   3      710.53      618.99     93.91 o
   6  10   3     6312.34     6180.26    108.03 o
   7  10   3       14.48       43.22     75.29 o
   8  10   3     5049.99     4797.42     95.59 o
   9  10   3     1055.18     1055.94     78.65 o
  10  10   3     5651.03     5698.34    129.20 o
  11  10   3     1700.56     1670.69     98.82 o
  12  10   3     1655.60     1619.40     86.78 o
  -5  11   3     2233.43     2326.04    108.09 o
  -4  11   3       95.81      129.27     95.25 o
  -3  11   3     2651.83     2647.57    106.48 o
  -2  11   3       26.51       15.26     82.55 o
  -1  11   3     3461.89     3301.92     87.19 o
   0  11   3      211.16      154.81    103.86 o
   1  11   3     5733.58     5818.06    111.05 o
   2  11   3      395.04      399.84     95.39 o
   3  11   3     6315.10     6295.28    135.25 o
   4  11   3       97.18       96.73     81.41 o
   5  11   3     4463.27     4551.59    122.55 o
   6  11   3      352.75      389.15    102.65 o
   7  11   3     4181.49     4343.60    115.82 o
   8  11   3      152.62      122.01     97.00 o
   9  11   3     7738.88     7308.93    113.47 o
  10  11   3       20.10       39.86    100.03 o
  11  11   3     3591.07     3574.77    112.87 o
  12  11   3      119.95       74.35     81.27 o
  -3  12   3      113.94      175.99     99.62 o
  -2  12   3     2507.96     2629.55    127.45 o
  -1  12   3       82.77       79.66     85.04 o
   0  12   3     3981.32     3826.45     98.15 o
   1  12   3      668.48      589.48     92.70 o
   2  12   3     3210.69     3133.12     99.15 o
   3  12   3      106.12       51.76     94.85 o
   4  12   3     3268.16     3382.65    120.73 o
   5  12   3       96.10       53.58    104.53 o
   6  12   3     5724.68     5553.74    105.14 o
   7  12   3       38.15       34.96     99.42 o
   8  12   3     3640.54     3590.77    122.14 o
   9  12   3      167.42      142.38     83.56 o
  10  12   3     3126.30     3371.89    127.59 o
  11  12   3       10.24       66.68     87.52 o
  -2  13   3        1.58        1.14    104.13 o
  -1  13   3     2085.17     2033.22    102.99 o
   0  13   3       10.49       45.51    106.35 o
   1  13   3     2091.28     2172.17    132.29 o
   2  13   3      319.99      307.81    126.92 o
   3  13   3     4103.94     3933.68    103.79 o
   4  13   3     1197.58     1112.87     86.65 o
   5  13   3     3867.04     3947.73    106.08 o
   6  13   3        2.96        9.75    100.03 o
   7  13   3     2352.24     2420.83    103.79 o
   8  13   3       16.24       36.10    104.73 o
   9  13   3     2456.03     2560.45    101.78 o
  10  13   3       43.02       78.72    101.84 o
   0  14   3     1721.05     1826.71    103.39 o
   1  14   3        4.97       55.86    123.89 o
   2  14   3     1480.18     1491.81    115.35 o
   3  14   3      348.47      306.13     92.16 o
   4  14   3     2374.84     2376.73    102.11 o
   5  14   3      897.38      864.96     98.75 o
   6  14   3     3018.34     3181.99    102.78 o
   7  14   3      116.63       90.08    102.11 o
   8  14   3     2052.34     2179.83    115.35 o
   9  14   3       81.35       71.73    119.12 o
   2  15   3       75.48       77.84    100.36 o
   3  15   3     1331.24     1362.94    133.30 o
   4  15   3       96.94       93.71     90.01 o
   5  15   3     1362.66     1302.31    108.83 o
   6  15   3      849.20      893.93    127.19 o
   7  15   3     1697.00     1679.02    102.04 o
  -6 -14   4     1784.93     1865.90    139.82 o
  -5 -14   4      383.42      392.92    113.94 o
  -4 -14   4     2101.94     2273.34    153.81 o
  -3 -14   4      286.40      287.85    119.59 o
  -2 -14   4     1615.15     1517.82    127.12 o
  -1 -14   4      349.82      381.89    117.24 o
   0 -14   4     1466.01     1711.09    162.07 o
  -8 -13   4      837.40      934.33    106.62 o
  -7 -13   4      735.28      809.36    120.19 o
  -6 -13   4     1155.14     1211.62    124.23 o
  -5 -13   4      522.83      588.47    124.43 o
  -4 -13   4     1620.50     1566.69    130.68 o
  -3 -13   4     1646.13     1755.25    141.57 o
  -2 -13   4      402.48      483.40    129.87 o
  -1 -13   4     1571.15     1589.08    125.71 o
   0 -13   4      393.53      405.89    135.45 o
   1 -13   4     1105.05     1067.63    122.68 o
   2 -13   4      334.46      381.49    118.78 o
  -9 -12   4     1786.62     1871.15    122.41 o
  -8 -12   4     2510.22     2492.62     94.52 o
  -7 -12   4     1223.95     1192.73     94.58 o
  -6 -12   4      470.71      484.81    118.98 o
  -5 -12   4     1196.64     1277.10    123.76 o
  -4 -12   4     1397.10     1464.11    114.68 o
  -3 -12   4     1383.64     1329.87    112.40 o
  -2 -12   4     2705.15     2769.91    117.91 o
  -1 -12   4     1684.25     1775.08    146.68 o
   0 -12   4     1444.51     1605.75    131.49 o
   1 -12   4     1038.60      895.34    106.35 o
   2 -12   4     1501.82     1568.71    125.71 o
   3 -12   4     1093.69     1288.46    124.43 o
   4 -12   4      932.32     1076.24    144.60 o
 -10 -11   4     3382.59     3284.30    105.61 o
  -9 -11   4      307.50      298.81    114.95 o
  -8 -11   4     1818.47     1874.78    107.09 o
  -7 -11   4     1472.27     1675.26    121.20 o
  -6 -11   4     2488.31     2538.53    109.04 o
  -5 -11   4     2173.86     2222.25    110.04 o
  -4 -11   4     5069.62     5024.97    122.68 o
  -3 -11   4      208.67      188.90    101.78 o
  -2 -11   4     2956.89     2931.72    129.20 o
  -1 -11   4      164.29      144.46     97.07 o
   0 -11   4     1529.38     1439.71    112.33 o
   1 -11   4     2361.57     2418.47    127.12 o
   2 -11   4     1573.36     1630.82    125.91 o
   3 -11   4      901.01     1014.73    121.20 o
   4 -11   4      938.22     1036.64    123.42 o
   5 -11   4      454.46      527.83    119.19 o
 -10 -10   4        7.98       25.21    111.25 o
  -9 -10   4     4115.20     4163.17    109.44 o
  -8 -10   4      559.44      585.31    114.01 o
  -7 -10   4     4141.55     3895.96     94.72 o
  -6 -10   4      321.55      297.12     96.80 o
  -5 -10   4     2317.82     2230.12    100.30 o
  -4 -10   4     3809.51     3992.63    124.56 o
  -3 -10   4     4228.87     4310.73    132.83 o
  -2 -10   4      647.67      553.65    107.83 o
  -1 -10   4     6736.29     6180.66    143.72 o
   0 -10   4      204.76      201.00    103.52 o
   1 -10   4     3522.31     3549.63    129.67 o
   2 -10   4     1524.41     1569.11    109.17 o
   3 -10   4     2193.15     2274.42    113.81 o
   4 -10   4     1003.08      921.83    108.70 o
   5 -10   4     1547.83     1582.56    112.73 o
   6 -10   4      572.81      666.11    117.24 o
 -11  -9   4      242.21      237.57     94.58 o
 -10  -9   4     1413.82     1436.62     84.03 o
  -9  -9   4       30.72       17.34     90.28 o
  -8  -9   4     4184.49     4207.74     97.41 o
  -7  -9   4      151.82      150.04     76.63 o
  -6  -9   4     8320.66     7545.96    118.78 o
  -5  -9   4       16.71        0.13     73.61 o
  -4  -9   4     6510.21     5948.75    125.03 o
  -3  -9   4     1035.70     1023.13    108.43 o
  -2  -9   4     5145.93     4779.54    139.89 o
  -1  -9   4     1280.13     1250.01    114.48 o
   0  -9   4     8172.05     8176.24    158.38 o
   1  -9   4       21.63       41.21    112.60 o
   2  -9   4     5648.84     5642.28    135.86 o
   3  -9   4       18.44        5.38     97.94 o
   4  -9   4     1455.46     1419.48    103.39 o
   5  -9   4     1018.75     1109.18    118.85 o
   6  -9   4     1933.73     2066.23    122.48 o
   7  -9   4      328.90      330.00    101.84 o
 -11  -8   4     3295.59     3346.96    103.93 o
 -10  -8   4       15.33      -26.35     77.91 o
  -9  -8   4     4871.37     4759.78     92.50 o
  -8  -8   4        6.42        5.78     74.28 o
  -7  -8   4     4030.65     4015.42    110.18 o
  -6  -8   4      969.82      986.36     99.09 o
  -5  -8   4     6801.75     6695.32    117.30 o
  -4  -8   4      272.87      357.02    101.10 o
  -3  -8   4     9448.11     9783.27    162.61 o
  -2  -8   4       89.25       32.20    120.80 o
  -1  -8   4     5243.62     5036.33    154.95 o
   0  -8   4      925.53     1018.02    110.92 o
   1  -8   4     7948.26     8105.32    164.49 o
   2  -8   4      172.54      155.96    102.65 o
   3  -8   4    12260.28    12243.02    164.02 o
   4  -8   4      270.25      249.80     86.99 o
   5  -8   4     3272.68     2926.41     86.25 o
   6  -8   4      134.76      170.68    114.61 o
   7  -8   4     1197.16     1269.03    116.97 o
   8  -8   4      682.34      742.14    115.62 o
 -11  -7   4      206.10      215.18     90.82 o
 -10  -7   4     1914.12     2051.50     90.48 o
  -9  -7   4      344.77      330.60     92.50 o
  -8  -7   4     4440.13     4537.34    110.18 o
  -7  -7   4        4.66       15.93     75.56 o
  -6  -7   4     3911.07     3928.30    112.26 o
  -5  -7   4      540.64      497.72     99.36 o
  -4  -7   4    14857.07    15047.21    164.90 o
  -3  -7   4      115.17       77.91     81.81 o
  -2  -7   4    10041.51     9493.81    166.44 o
  -1  -7   4      274.01      284.96     89.47 o
   0  -7   4     9326.72     8959.59    175.12 o
   1  -7   4        1.22        7.53     89.47 o
   2  -7   4     4823.86     4717.36    138.28 o
   3  -7   4       34.96        3.03     98.48 o
   4  -7   4     7806.91     7783.79    124.90 o
   5  -7   4      605.93      550.29     86.99 o
   6  -7   4     6405.52     6576.67    123.82 o
   7  -7   4      178.80      144.06     91.56 o
   8  -7   4     1232.73     1321.40     97.27 o
   9  -7   4      111.92      114.55    109.30 o
 -11  -6   4     2064.42     2068.85     96.94 o
 -10  -6   4     1418.47     1322.07     94.85 o
  -9  -6   4     5183.61     5226.57     97.20 o
  -8  -6   4     1767.23     1697.98     73.61 o
  -7  -6   4     4513.31     4279.27     97.74 o
  -6  -6   4      203.31      165.57     72.87 o
  -5  -6   4     6712.90     6611.02    115.02 o
  -4  -6   4     1129.75     1182.38     88.94 o
  -3  -6   4     4796.34     4221.59    117.91 o
  -2  -6   4     7137.92     6540.37    150.38 o
  -1  -6   4    13727.98    12177.88    222.17 o
   0  -6   4       75.41       13.98    105.20 o
   1  -6   4    13362.37    13798.35    221.97 o
   2  -6   4        5.96       10.62     92.03 o
   3  -6   4     7519.52     7525.52    133.30 o
   4  -6   4      497.30      493.48     99.49 o
   5  -6   4     4372.37     4503.39    110.38 o
   6  -6   4      309.74      361.39     94.04 o
   7  -6   4     6490.75     6344.28    112.80 o
   8  -6   4      468.96      493.35     93.31 o
   9  -6   4     2615.53     2736.57    111.46 o
 -11  -5   4      807.54      922.57    110.98 o
 -10  -5   4      894.67      980.65     92.03 o
  -9  -5   4     5666.45     5462.25     97.47 o
  -8  -5   4     3124.52     3086.67     89.07 o
  -7  -5   4     1201.70     1183.32     98.01 o
  -6  -5   4     5204.53     5199.01    104.46 o
  -5  -5   4      921.20      959.94     70.58 o
  -4  -5   4     7930.10     7926.51    118.11 o
  -3  -5   4      716.16      554.59     74.55 o
  -2  -5   4     2032.87     1819.45    108.43 o
  -1  -5   4     4048.88     4343.13    166.58 o
   0  -5   4    23918.70    24375.05    366.70 o
   1  -5   4     1936.50     1640.37    121.94 o
   2  -5   4     8370.79     8097.79    164.90 o
   3  -5   4     2436.64     2448.05     97.07 o
   4  -5   4     7185.73     6873.13    122.75 o
   5  -5   4      550.25      423.37     98.08 o
   6  -5   4     3894.97     4176.89    112.80 o
   7  -5   4      666.27      637.07     79.26 o
   8  -5   4     3797.05     3781.95     94.04 o
   9  -5   4      871.52      937.22    114.21 o
  10  -5   4     2625.60     2808.23    102.92 o
 -11  -4   4     1324.62     1378.47     93.44 o
 -10  -4   4     1466.67     1422.77     82.62 o
  -9  -4   4     2188.10     2131.43     97.88 o
  -8  -4   4     5313.89     5358.87    110.92 o
  -7  -4   4     2437.14     2326.18     77.37 o
  -6  -4   4     5716.25     5575.66     94.11 o
  -5  -4   4     1778.55     1765.34     69.37 o
  -4  -4   4     4254.84     4227.64    108.43 o
  -3  -4   4     6050.57     5917.22    127.99 o
  -2  -4   4     2243.27     2214.45    113.61 o
  -1  -4   4    10904.88    11115.08    244.29 o
   1  -4   4     1398.23     1053.78    139.89 o
   2  -4   4    12345.07    12148.70    199.38 o
   3  -4   4    12761.88    12748.73    170.75 o
   4  -4   4      750.95      649.78     72.00 o
   5  -4   4     7018.61     5824.45     97.34 o
   6  -4   4     1568.38     1575.43     86.31 o
   7  -4   4     3537.35     3559.18    108.03 o
   8  -4   4     1662.52     1637.95     98.15 o
   9  -4   4     1195.47     1304.53    111.46 o
  10  -4   4      552.80      593.78     91.56 o
 -11  -3   4     1002.85     1046.86     92.63 o
 -10  -3   4     1659.41     1666.12    112.73 o
  -9  -3   4     3476.46     3480.39    101.91 o
  -8  -3   4      636.80      605.27     72.26 o
  -7  -3   4     2500.28     2500.42     88.20 o
  -6  -3   4     1157.05     1054.39     64.87 o
  -5  -3   4    10053.26    10232.99    127.66 o
  -4  -3   4     8281.98     8595.71    121.40 o
  -3  -3   4     7338.34     7549.39    137.94 o
  -2  -3   4     3038.38     2970.51    122.95 o
  -1  -3   4     1625.99     1537.59    127.66 o
   2  -3   4     3937.74     3804.14    139.62 o
   3  -3   4    16606.69    17660.43    200.32 o
   4  -3   4    12377.11    12529.18    155.49 o
   5  -3   4     4675.03     4207.61    105.54 o
   6  -3   4     4886.26     4874.19     95.25 o
   7  -3   4     1973.08     2036.65     87.32 o
   8  -3   4     2717.44     2679.84    102.31 o
   9  -3   4      797.27      772.66     78.18 o
  10  -3   4     1310.69     1517.89    114.35 o
  11  -3   4     1867.24     1984.21    116.97 o
 -11  -2   4      653.15      688.63    110.72 o
 -10  -2   4     2315.64     2367.92     96.46 o
  -9  -2   4     1932.13     1886.07     72.47 o
  -8  -2   4     1454.46     1479.04     70.65 o
  -7  -2   4     1411.66     1372.55     73.21 o
  -6  -2   4     7198.32     6632.87     98.68 o
  -5  -2   4       47.09       54.99     79.05 o
  -4  -2   4    11550.92    12415.17    138.55 o
  -3  -2   4     1585.56     1409.86     91.69 o
  -2  -2   4    10960.74    11443.94    165.37 o
  -1  -2   4     2351.48     2224.40    135.25 o
   0  -2   4     4713.06     4638.71    270.57 o
   2  -2   4     6890.42     7615.94    183.11 o
   3  -2   4     2311.87     2346.68    114.35 o
   4  -2   4     7110.94     7333.87    123.76 o
   5  -2   4       68.68       93.51     66.01 o
   6  -2   4     9653.29     9107.14    114.68 o
   7  -2   4     4670.57     4968.03    116.43 o
   8  -2   4     1367.66     1283.55     81.68 o
   9  -2   4     1526.44     1635.26     96.87 o
  10  -2   4     1456.89     1458.13     88.13 o
  11  -2   4     1372.36     1399.11     83.63 o
 -11  -1   4     2756.02     2906.44     93.17 o
 -10  -1   4       75.86       75.89    108.03 o
  -9  -1   4     5031.14     4932.07     84.97 o
  -8  -1   4      505.45      457.45     76.16 o
  -7  -1   4     3063.38     3103.41    103.25 o
  -6  -1   4     1182.21     1099.50     61.04 o
  -5  -1   4     1500.94     1454.90     74.01 o
  -4  -1   4     2054.67     2284.03     85.10 o
  -3  -1   4     7208.03     7105.04    120.80 o
  -2  -1   4      228.34      230.37    102.78 o
  -1  -1   4    27766.09    31084.76    291.41 o
   0  -1   4     1537.28     1856.89    157.44 o
   1  -1   4     5962.77     7187.53    241.20 o
   2  -1   4     5659.71     6148.06    175.99 o
   3  -1   4     4008.39     4257.76    134.45 o
   4  -1   4     1766.27     1920.69    104.26 o
   5  -1   4     2674.49     2511.71     87.79 o
   6  -1   4     1632.86     1465.05     67.56 o
   7  -1   4    10236.11    10402.52    120.33 o
   8  -1   4     1903.65     1893.60     85.44 o
   9  -1   4     2594.25     2464.52     76.90 o
  10  -1   4     1308.25     1345.06     70.52 o
  11  -1   4     1377.78     1368.39    113.74 o
  12  -1   4      804.44      826.37     93.44 o
 -11   0   4       14.27       13.31     82.01 o
 -10   0   4     1405.93     1483.00     82.48 o
  -9   0   4      190.21      156.90     74.95 o
  -8   0   4     4473.90     4227.24    105.47 o
  -7   0   4      481.90      474.26     77.91 o
  -6   0   4     7118.82     7202.79     97.88 o
  -5   0   4      300.58      247.31     65.74 o
  -4   0   4     3055.51     3131.98    100.16 o
  -3   0   4       55.07       41.14     73.81 o
  -2   0   4     8414.98     8873.74    150.98 o
  -1   0   4       23.58       39.26     96.06 o
   0   0   4     6674.90     7570.70    186.61 o
   1   0   4     1154.15     1536.31    155.08 o
   2   0   4     9801.26    12238.11    221.36 o
   3   0   4     3458.79     3144.21    112.53 o
   4   0   4     8188.92     8569.76    134.71 o
   5   0   4      853.57      838.60     68.10 o
   6   0   4     9706.44     9579.99    117.71 o
   7   0   4       23.25       34.49     54.79 o
   8   0   4     3968.62     3906.18     94.92 o
   9   0   4       46.16       33.81     75.22 o
  10   0   4     3555.15     3389.37     89.27 o
  11   0   4     1816.92     1847.75     97.20 o
  12   0   4      627.22      682.38     80.20 o
 -10   1   4       15.51       -2.49     76.43 o
  -9   1   4     4513.29     4367.26     82.48 o
  -8   1   4        2.46        2.08     74.21 o
  -7   1   4     5711.77     5837.36     99.09 o
  -6   1   4        7.34       30.18     95.39 o
  -5   1   4     9114.85     8401.50     99.49 o
  -4   1   4      290.92      308.35     69.24 o
  -3   1   4     5687.27     5621.77    116.90 o
  -2   1   4       13.80       37.85     80.73 o
  -1   1   4      165.53      234.27     94.72 o
   0   1   4      710.09      837.80    145.07 o
   1   1   4     6774.57     8512.49    201.13 o
   2   1   4     2375.22     2748.07    125.64 o
   3   1   4    25588.44    28480.81    251.48 o
   4   1   4     2829.45     2895.02    104.40 o
   5   1   4    11749.82    11257.19    135.92 o
   6   1   4      631.40      591.69     66.42 o
   7   1   4     2986.22     2798.75     92.57 o
   8   1   4      343.41      375.51     69.37 o
   9   1   4     2704.22     2624.98     78.25 o
  10   1   4       34.80       61.44     73.95 o
  11   1   4     4923.94     5055.83    107.49 o
  12   1   4      203.51      232.12     77.51 o
 -10   2   4     1552.33     1643.66     83.36 o
  -9   2   4        1.44      -20.17     88.94 o
  -8   2   4     2944.49     3054.80     86.58 o
  -7   2   4      219.92      229.90     92.63 o
  -6   2   4     4336.94     4309.65    109.37 o
  -5   2   4      125.48       97.47     64.13 o
  -4   2   4    11810.32    11480.51    123.96 o
  -3   2   4        7.42       36.97     86.31 o
  -2   2   4    10974.83    11991.47    133.44 o
  -1   2   4       83.39       94.78    107.42 o
   0   2   4     2034.55     2244.03    131.08 o
   1   2   4     1242.39     1273.87    144.53 o
   2   2   4      415.95      516.14    103.79 o
   3   2   4     3026.09     2954.11    120.19 o
   4   2   4     7433.54     7539.91    130.88 o
   5   2   4     1324.86     1252.43     83.89 o
   6   2   4    16796.46    17055.36    139.62 o
   7   2   4      433.56      376.78     67.69 o
   8   2   4     5520.49     5676.02    103.52 o
   9   2   4      173.16      168.12     66.15 o
  10   2   4     2420.76     2404.29     74.89 o
  11   2   4       18.55       79.79     90.55 o
  12   2   4     1417.21     1436.75     87.79 o
  13   2   4        3.48        5.04    121.40 o
 -10   3   4       99.54      106.14     90.15 o
  -9   3   4     5210.68     5408.81    108.70 o
  -8   3   4        8.21       -1.41     90.68 o
  -7   3   4     1992.78     1861.40     97.81 o
  -6   3   4        6.10       -0.61     65.88 o
  -5   3   4    11003.26    11814.40    124.70 o
  -4   3   4      433.45      441.86     68.57 o
  -3   3   4     7539.63     7865.20    119.99 o
  -2   3   4     2491.03     2730.79     91.49 o
  -1   3   4    13111.62    13325.30    153.27 o
   0   3   4       53.88        9.08    116.50 o
   1   3   4    10048.55    11002.76    184.12 o
   2   3   4        0.49      -11.63    108.97 o
   3   3   4     1665.80     1746.52    125.30 o
   4   3   4      662.49      662.82    104.80 o
   5   3   4    10486.56    10206.77    133.44 o
   6   3   4      588.25      543.43     72.26 o
   7   3   4     7607.83     7669.18    107.02 o
   8   3   4      372.20      354.67     70.52 o
   9   3   4     5080.87     4990.96     98.28 o
  10   3   4       21.24       16.74     90.62 o
  11   3   4     3145.07     3172.24    101.44 o
  12   3   4       21.67       12.10     88.53 o
  13   3   4     1301.85     1387.55     94.92 o
  -9   4   4       97.77      137.13     84.10 o
  -8   4   4     5223.55     5264.55     96.73 o
  -7   4   4       17.94       35.49     64.00 o
  -6   4   4     4396.71     4106.64     93.51 o
  -5   4   4     1056.44     1064.81     82.42 o
  -4   4   4     4016.65     3985.17     96.60 o
  -3   4   4     1291.71     1126.52     74.15 o
  -2   4   4    10739.04    10775.34    125.71 o
  -1   4   4      253.05      255.92     97.81 o
   0   4   4     6223.33     6111.96    126.92 o
   1   4   4        6.65       57.34    104.06 o
   2   4   4     6139.73     6704.80    134.78 o
   3   4   4        5.76       50.01     85.84 o
   4   4   4     3188.60     3095.14    115.82 o
   5   4   4       66.12       68.03     72.87 o
   6   4   4     9379.55     9222.09    114.21 o
   7   4   4       32.26       67.63     65.00 o
   8   4   4     7973.39     8068.35    125.57 o
   9   4   4        9.40        8.54     65.68 o
  10   4   4     3823.77     3840.44     91.69 o
  11   4   4       68.46       61.44     74.42 o
  12   4   4     1843.68     1812.46     96.33 o
  13   4   4       79.33      103.66     89.34 o
  -9   5   4     3476.02     3540.35     93.10 o
  -8   5   4       78.24      126.85     84.50 o
  -7   5   4     3796.39     3675.07     81.68 o
  -6   5   4      420.26      405.69     71.73 o
  -5   5   4     5731.71     5774.37    101.51 o
  -4   5   4      599.91      596.87     89.07 o
  -3   5   4     5282.43     5018.52     93.10 o
  -2   5   4     2441.90     2391.32     84.10 o
  -1   5   4    19020.82    19305.24    154.14 o
   0   5   4     1977.60     2010.23     84.57 o
   1   5   4     5376.96     5038.42    110.78 o
   2   5   4     5279.05     5569.74    133.44 o
   3   5   4    10381.33    11203.89    159.65 o
   4   5   4      775.83      669.54     79.39 o
   5   5   4     6305.03     6609.48    120.66 o
   6   5   4     1016.32      937.76     74.01 o
   7   5   4     4009.13     3849.51     86.45 o
   8   5   4      228.92      165.03     79.59 o
   9   5   4     4277.42     4055.15     85.04 o
  10   5   4       87.38       72.33     75.42 o
  11   5   4     5975.39     5830.50     98.68 o
  12   5   4      124.89       87.46     89.54 o
  13   5   4     1702.12     1847.42    115.29 o
  -8   6   4     1883.63     2005.39    117.17 o
  -7   6   4      339.97      334.16     79.86 o
  -6   6   4     4200.97     4305.28    100.43 o
  -5   6   4     1244.73     1121.28     81.41 o
  -4   6   4    10808.88    10781.26    122.08 o
  -3   6   4     1239.47     1191.12     76.50 o
  -2   6   4     4673.48     4378.35     84.43 o
  -1   6   4     3820.01     3848.77     94.04 o
   0   6   4      486.05      427.13     78.18 o
   1   6   4     1010.99      793.50     77.17 o
   2   6   4    20301.21    22191.58    186.95 o
   3   6   4       61.82       91.15     72.94 o
   4   6   4     6448.01     6710.38    126.45 o
   5   6   4      308.58      299.54     69.31 o
   6   6   4     9128.66     8824.07    113.14 o
   7   6   4      378.81      314.67     66.48 o
   8   6   4     4010.28     3946.78     96.06 o
   9   6   4      949.46      901.59     87.05 o
  10   6   4     4256.51     4296.21    107.09 o
  11   6   4      310.71      265.06     92.43 o
  12   6   4     2362.37     2341.97     98.35 o
  13   6   4        8.83      -26.69     89.74 o
  -8   7   4      556.47      589.75     88.53 o
  -7   7   4      955.33      957.25    114.08 o
  -6   7   4     3505.45     3576.32    105.41 o
  -5   7   4     3912.63     3780.21    107.56 o
  -4   7   4     1305.37     1269.43     83.89 o
  -3   7   4     5741.64     5637.64    104.73 o
  -2   7   4     1490.78     1499.74    108.09 o
  -1   7   4     6075.64     5576.60    100.83 o
   0   7   4     6391.25     5995.87    113.27 o
   1   7   4     5160.48     5179.11    120.80 o
   2   7   4    10345.40    11111.39    150.92 o
   3   7   4    10591.97    10700.05    139.62 o
   4   7   4      265.84      175.59     66.21 o
   5   7   4     6276.84     5879.24     96.94 o
   6   7   4     4929.72     4839.44     98.21 o
   7   7   4     5114.75     5065.64    103.79 o
   8   7   4      321.13      281.33     69.24 o
   9   7   4     1862.83     1739.79     75.02 o
  10   7   4     1214.19     1306.07     96.73 o
  11   7   4     4041.15     3924.33     92.30 o
  12   7   4      529.08      520.04     79.93 o
  13   7   4     2428.58     2358.04     99.49 o
  -7   8   4     1110.70     1161.21    116.09 o
  -6   8   4      328.87      346.74    113.27 o
  -5   8   4     2334.34     2312.26     87.19 o
  -4   8   4     4414.36     4205.19     96.40 o
  -3   8   4     2851.50     2653.82     92.03 o
  -2   8   4     4434.30     4279.81     92.77 o
  -1   8   4     3542.01     3330.22    101.37 o
   0   8   4     5743.92     5582.65    109.30 o
   1   8   4     3696.88     3601.93     87.73 o
   2   8   4     2610.71     2733.55     98.35 o
   3   8   4     4393.88     4256.14    107.42 o
   4   8   4     1377.42     1333.90     87.86 o
   5   8   4     3986.64     3974.61    105.20 o
   6   8   4    12360.93    12767.83    134.65 o
   7   8   4      822.06      745.30    102.92 o
   8   8   4     4983.01     5050.65     90.89 o
   9   8   4     1881.01     1771.93    101.04 o
  10   8   4     2371.31     2101.99     76.16 o
  11   8   4     1042.96      968.81     82.89 o
  12   8   4     1139.13     1121.75    114.55 o
  13   8   4      804.03      758.81     81.94 o
  -6   9   4     1524.29     1519.71     87.52 o
  -5   9   4      513.91      473.45     82.55 o
  -4   9   4     4156.77     4001.03     95.59 o
  -3   9   4      185.39      224.73     97.20 o
  -2   9   4     5172.19     5061.14    117.91 o
  -1   9   4     4132.65     3930.72    118.78 o
   0   9   4     4498.00     4221.46    122.95 o
   1   9   4     3709.36     3692.14    106.41 o
   2   9   4     2479.78     2744.37    124.77 o
   3   9   4     2660.03     2647.43    111.52 o
   4   9   4     4555.87     4728.25    121.07 o
   5   9   4     1961.04     1927.08     94.31 o
   6   9   4    15151.73    14664.72    140.76 o
   7   9   4     3087.28     3112.28     91.62 o
   8   9   4     1194.12     1148.97     73.74 o
   9   9   4     2447.26     2374.71     78.99 o
  10   9   4     2878.08     2722.25     89.07 o
  11   9   4     2178.70     2125.92     99.62 o
  12   9   4      819.47      806.14     82.42 o
  13   9   4      589.81      718.14    112.19 o
  -5  10   4     1608.80     1575.70    120.19 o
  -4  10   4      763.66      776.22     86.11 o
  -3  10   4     3057.44     3099.24     83.69 o
  -2  10   4      118.95      138.01     79.86 o
  -1  10   4     6261.09     6221.74    111.39 o
   0  10   4     1224.07     1201.54     96.40 o
   1  10   4     6079.61     5990.16    132.36 o
   2  10   4     2031.11     2082.43     96.20 o
   3  10   4     2880.28     2821.34    121.40 o
   4  10   4     2301.63     2308.83    101.91 o
   5  10   4     4933.73     4946.99    106.21 o
   6  10   4     1173.08     1128.74    108.43 o
   7  10   4     4008.63     3785.79    104.40 o
   8  10   4     1688.15     1597.41     83.22 o
   9  10   4     5523.62     5489.75     98.95 o
  10  10   4     2338.49     2279.26    113.20 o
  11  10   4     1297.11     1188.90     98.55 o
  12  10   4     1040.79      996.11     84.90 o
  -4  11   4     2070.95     2082.96    103.59 o
  -3  11   4      358.32      290.13    106.75 o
  -2  11   4     2005.36     1862.14     92.77 o
  -1  11   4       36.48      -13.71     99.83 o
   0  11   4     8190.69     8105.99    133.37 o
   1  11   4       84.58       25.01     82.42 o
   2  11   4     5334.12     5315.17    108.30 o
   3  11   4     1350.71     1485.56    100.36 o
   4  11   4     3989.36     3921.51    106.82 o
   5  11   4      908.14      917.52     91.96 o
   6  11   4     4049.54     4091.85    117.71 o
   7  11   4      370.75      386.73     78.05 o
   8  11   4     3282.00     3395.36    110.38 o
   9  11   4      186.20      187.28     85.31 o
  10  11   4     7864.94     8036.01    119.05 o
  11  11   4     1121.42     1068.78     85.37 o
  12  11   4     1597.67     1670.62    105.41 o
  -3  12   4     1744.04     2065.82    127.05 o
  -2  12   4      169.61      205.50    100.16 o
  -1  12   4     2644.09     2663.10    129.81 o
   0  12   4        9.69        4.37     96.06 o
   1  12   4     4556.95     4587.82    122.41 o
   2  12   4       36.47       36.23    104.93 o
   3  12   4     6924.07     6790.31    108.90 o
   4  12   4        6.19      -10.02    105.94 o
   5  12   4     4378.05     4395.36    122.88 o
   6  12   4      878.81      919.47     77.31 o
   7  12   4     1984.44     1971.98    108.30 o
   8  12   4      387.80      370.67     92.83 o
   9  12   4     3739.98     3871.70     98.55 o
  10  12   4       12.03       -3.09    100.57 o
  11  12   4     3226.15     3213.11    112.93 o
  -2  13   4     2634.81     2711.03    131.02 o
  -1  13   4       13.44       69.37    106.48 o
   0  13   4     2371.67     2222.39    104.67 o
   1  13   4        3.05      -53.98    124.16 o
   2  13   4     1834.86     1833.64    116.03 o
   3  13   4      194.79      165.37    122.14 o
   4  13   4     5494.05     5432.34    130.14 o
   5  13   4      311.23      263.24     88.53 o
   6  13   4     5266.70     5468.77    124.70 o
   7  13   4        0.41       11.16     85.78 o
   8  13   4     2104.54     2257.81    127.72 o
   9  13   4       12.48       15.60     90.01 o
  10  13   4     1797.30     1996.31    123.35 o
   0  14   4      135.71      154.81    123.35 o
   1  14   4     1815.93     1790.34     96.87 o
   2  14   4        8.32       -0.94    108.23 o
   3  14   4     2179.12     2119.27    110.78 o
   4  14   4      323.44      323.34    127.86 o
   5  14   4     2836.99     3031.55    116.09 o
   6  14   4      262.81      284.29     89.68 o
   7  14   4     3646.55     3738.53    116.77 o
   8  14   4       91.85       57.00    121.81 o
   9  14   4     2564.52     2805.68    129.74 o
   2  15   4     2260.36     2453.09    125.98 o
   3  15   4       52.64       -8.87    128.19 o
   4  15   4     1156.58     1187.36    117.77 o
   5  15   4      190.73      192.32     89.27 o
   6  15   4     1815.58     1808.97    111.25 o
   7  15   4      574.26      571.46    103.46 o
  -5 -14   5     1058.35     1220.36    150.92 o
  -4 -14   5      275.50      307.01    120.66 o
  -3 -14   5     1923.79     1917.06    142.24 o
  -2 -14   5       90.93      110.72    131.15 o
  -1 -14   5     1349.90     1462.43    176.19 o
  -7 -13   5      354.02      382.50    118.78 o
  -6 -13   5      773.03      804.99    122.28 o
  -5 -13   5      709.59      790.54    127.25 o
  -4 -13   5      812.59      819.51    129.74 o
  -3 -13   5      631.14      648.50    120.33 o
  -2 -13   5     1836.01     1800.97    144.53 o
  -1 -13   5      544.56      526.22    122.35 o
   0 -13   5      954.03      965.59    146.48 o
   1 -13   5      156.58      193.74    134.11 o
   2 -13   5      510.95      487.03    147.29 o
  -8 -12   5      776.77      848.08    105.20 o
  -7 -12   5     1479.87     1590.36    122.28 o
  -6 -12   5      716.71      718.21    107.83 o
  -5 -12   5     1000.64     1008.88    131.35 o
  -4 -12   5     1818.01     1785.10    140.16 o
  -3 -12   5     1117.11     1084.44    135.39 o
  -2 -12   5      612.57      625.91    135.66 o
  -1 -12   5     1600.81     1554.53    136.46 o
   0 -12   5      680.07      707.18    143.72 o
   1 -12   5     1987.82     1864.09    130.48 o
   2 -12   5      453.75      530.52    118.31 o
   3 -12   5     1385.35     1412.55    126.18 o
  -9 -11   5     3458.39     3529.94    128.80 o
  -8 -11   5     1683.83     1808.90    121.34 o
  -7 -11   5     2467.92     2421.36    102.25 o
  -6 -11   5      435.42      503.16    116.03 o
  -5 -11   5      916.01      909.73    101.44 o
  -4 -11   5     1492.26     1464.72    109.37 o
  -3 -11   5     1324.82     1281.80    130.21 o
  -2 -11   5     1468.79     1494.16    128.33 o
  -1 -11   5     3060.44     2917.67    134.85 o
   0 -11   5      316.29      289.13     96.20 o
   1 -11   5     1151.31     1135.93    125.10 o
   2 -11   5     1633.22     1635.87    127.19 o
   3 -11   5      625.57      646.41    120.33 o
   4 -11   5      775.81      699.18    124.97 o
   5 -11   5      400.00      462.02    128.33 o
 -10 -10   5     1026.79     1150.92    116.36 o
  -9 -10   5      159.02      151.12    112.40 o
  -8 -10   5     2829.18     3165.52    125.64 o
  -7 -10   5     3038.40     3152.88    110.58 o
  -6 -10   5     5272.09     5012.40    103.32 o
  -5 -10   5      654.68      555.39     99.02 o
  -4 -10   5     3061.61     3126.46    120.60 o
  -3 -10   5      756.41      647.29    110.18 o
  -2 -10   5     1175.60     1132.84    121.14 o
  -1 -10   5     1586.04     1422.43    117.17 o
   0 -10   5     3389.63     3386.89    145.74 o
   1 -10   5     1787.53     1723.46    116.50 o
   2 -10   5     3456.00     3373.78    123.62 o
   3 -10   5      786.16      819.71    101.84 o
   4 -10   5     1091.11     1136.87    124.16 o
   5 -10   5      851.31      865.96    120.46 o
   6 -10   5      857.05      896.62    107.15 o
 -10  -9   5      120.65      159.25     78.11 o
  -9  -9   5     2100.94     2246.85    118.51 o
  -8  -9   5     1452.78     1553.18    115.42 o
  -7  -9   5     4321.48     4169.16     99.49 o
  -6  -9   5      673.97      635.19     81.81 o
  -5  -9   5     6392.41     6489.89    131.29 o
  -4  -9   5     1531.97     1350.71     98.35 o
  -3  -9   5     7353.71     6945.46    150.78 o
  -2  -9   5      132.49      129.40    108.50 o
  -1  -9   5     2041.74     2042.43    137.00 o
   0  -9   5      768.02      767.82    124.63 o
   1  -9   5     3078.59     2710.76    122.41 o
   2  -9   5     1424.02     1388.82    123.49 o
   3  -9   5     4987.39     4873.65    152.73 o
   4  -9   5      155.47      150.85     96.87 o
   5  -9   5     1714.34     1783.89    123.29 o
   6  -9   5      597.12      561.31     94.04 o
   7  -9   5      692.40      729.84    116.03 o
 -11  -8   5      125.34      145.20    130.34 o
 -10  -8   5     2344.90     2397.30     88.13 o
  -9  -8   5      247.36      236.89    110.85 o
  -8  -8   5     6165.75     6418.63    118.65 o
  -7  -8   5       30.33       62.99     91.96 o
  -6  -8   5     3494.01     3674.60    111.52 o
  -5  -8   5      108.29      145.34     96.13 o
  -4  -8   5    10147.44    10185.33    155.35 o
  -3  -8   5     2561.86     2476.49    120.33 o
  -2  -8   5     9661.49     9625.76    193.80 o
  -1  -8   5      230.28      245.30    122.88 o
   0  -8   5     3226.38     3151.54    154.21 o
   1  -8   5      275.64      280.86    121.27 o
   2  -8   5     3345.02     3048.62    130.01 o
   3  -8   5     1134.39     1134.59    117.03 o
   4  -8   5     5913.55     5915.87    131.55 o
   5  -8   5      445.53      436.75     95.52 o
   6  -8   5     5746.53     5896.31    131.22 o
   7  -8   5       54.03       49.74    112.13 o
   8  -8   5      752.38      736.76     95.99 o
 -11  -7   5     4005.46     4069.20    124.36 o
 -10  -7   5       18.97       11.83     77.04 o
  -9  -7   5     3739.43     3851.80    122.55 o
  -8  -7   5      311.50      270.64     66.28 o
  -7  -7   5     3047.28     3111.94    105.67 o
  -6  -7   5        5.32        2.15     93.57 o
  -5  -7   5     7384.51     7642.02    133.50 o
  -4  -7   5      125.78      193.33     90.35 o
  -3  -7   5    13490.56    12787.92    171.75 o
  -2  -7   5       34.80       39.86     86.45 o
  -1  -7   5     9902.64     9093.09    205.16 o
   0  -7   5      561.30      515.33    112.33 o
   1  -7   5    11322.97    10658.51    207.18 o
   2  -7   5        0.40       26.28    125.71 o
   3  -7   5     3376.00     3166.46    122.68 o
   4  -7   5        0.48      -13.98    100.77 o
   5  -7   5     3054.68     3080.28    111.79 o
   6  -7   5      754.18      656.56     97.14 o
   7  -7   5     4739.32     4722.80    114.61 o
   8  -7   5        7.42       44.64    111.12 o
   9  -7   5     2236.87     2254.58    105.14 o
 -11  -6   5      598.83      584.17    111.66 o
 -10  -6   5     3266.41     3249.01    102.11 o
  -9  -6   5      537.02      545.71     83.63 o
  -8  -6   5     7510.08     7522.36    120.06 o
  -7  -6   5       79.01       37.64     70.58 o
  -6  -6   5     6608.53     6549.11    110.45 o
  -5  -6   5      229.97      315.21     98.08 o
  -4  -6   5    12065.11    11810.10    147.08 o
  -3  -6   5      512.30      419.20     70.05 o
  -2  -6   5     6308.57     5505.48    142.31 o
  -1  -6   5     2294.88     2118.39    146.55 o
   0  -6   5    12715.09    11724.86    314.54 o
   1  -6   5      170.98      171.42    115.15 o
   2  -6   5    10555.53    10132.76    192.86 o
   3  -6   5      272.21      288.52    101.30 o
   4  -6   5     6128.23     6202.78    133.44 o
   5  -6   5      144.62      125.91     84.90 o
   6  -6   5     4766.96     4675.08    103.25 o
   7  -6   5       11.91       13.65     75.16 o
   8  -6   5     4429.52     4803.07    130.01 o
   9  -6   5       17.57       32.33    111.79 o
 -11  -5   5     1571.30     1620.34    114.48 o
 -10  -5   5      817.95      947.10    111.66 o
  -9  -5   5     3928.49     3744.44    104.73 o
  -8  -5   5     3046.35     2846.68     88.67 o
  -7  -5   5     7881.64     7957.09    123.02 o
  -6  -5   5      855.25      856.49     82.15 o
  -5  -5   5     6575.69     6236.53    112.26 o
  -4  -5   5      163.09      147.42     79.66 o
  -3  -5   5     4573.73     4288.48    116.23 o
  -2  -5   5      388.25      307.48    104.60 o
  -1  -5   5    19294.47    20580.25    333.49 o
   1  -5   5    16313.66    14117.79    366.70 o
   2  -5   5     1890.58     1885.94    115.89 o
   3  -5   5    11550.27    11203.01    166.11 o
   4  -5   5       53.60       53.51     77.98 o
   5  -5   5     4936.97     5008.10    122.55 o
   6  -5   5       94.21       81.47     93.84 o
   7  -5   5     3910.06     3949.61     96.87 o
   8  -5   5      555.95      521.04     78.05 o
   9  -5   5     3007.99     3074.70    112.13 o
  10  -5   5       20.33       36.30     90.21 o
 -11  -4   5      539.57      565.41     90.82 o
 -10  -4   5     1300.94     1261.70     93.44 o
  -9  -4   5     2163.80     2021.32     77.84 o
  -8  -4   5     2745.03     2721.38     86.78 o
  -7  -4   5     2825.58     2837.74     89.14 o
  -6  -4   5     9044.47     9422.21    119.25 o
  -5  -4   5     6295.96     6349.93    106.21 o
  -4  -4   5    11041.46    10810.03    130.41 o
  -3  -4   5     2181.02     1994.50    100.03 o
  -2  -4   5     6712.88     6386.03    147.15 o
  -1  -4   5     2651.84     2657.52    142.78 o
   2  -4   5     8918.65     8384.09    200.26 o
   3  -4   5     3399.55     3235.16    118.45 o
   4  -4   5     9529.65     9036.49    136.19 o
   5  -4   5     1108.10      948.51     68.97 o
   6  -4   5     6976.02     7361.16    127.99 o
   7  -4   5       60.41       42.35     76.57 o
   8  -4   5     4121.46     4201.15     96.80 o
   9  -4   5      881.42      863.34     81.88 o
  10  -4   5     2612.57     2762.72    101.30 o
 -11  -3   5     1123.28     1146.89     93.17 o
 -10  -3   5     1308.57     1284.22    101.17 o
  -9  -3   5     2552.27     2426.00     84.30 o
  -8  -3   5     1078.36     1047.13     94.38 o
  -7  -3   5     2171.55     2123.84     76.43 o
  -6  -3   5     5078.84     4880.84     96.80 o
  -5  -3   5     4609.26     4462.11     84.90 o
  -4  -3   5    13664.59    13460.15    140.97 o
  -3  -3   5    15066.49    15821.35    169.47 o
  -2  -3   5     5788.90     5953.65    138.48 o
  -1  -3   5     4945.11     4925.21    158.71 o
   2  -3   5     3424.89     2856.50    138.41 o
   3  -3   5    15965.96    17118.89    206.78 o
   4  -3   5     4620.96     4438.38    106.01 o
   5  -3   5     7145.22     6945.52    121.40 o
   6  -3   5     4336.07     4745.19    119.79 o
   7  -3   5     7774.31     7291.79    107.83 o
   8  -3   5      906.57      886.27     95.59 o
   9  -3   5     1831.26     1807.96     98.08 o
  10  -3   5      411.16      381.69     91.56 o
  11  -3   5     2161.22     2287.59     87.93 o
 -11  -2   5     2345.20     2392.73     97.74 o
 -10  -2   5      649.54      632.23     90.41 o
  -9  -2   5     3109.94     2972.52     77.04 o
  -8  -2   5     2330.20     2371.75     98.82 o
  -7  -2   5     1730.98     1676.33     82.68 o
  -6  -2   5     1163.39     1142.38     83.69 o
  -5  -2   5     5325.49     5140.12    104.40 o
  -4  -2   5     4847.73     4796.41     91.22 o
  -3  -2   5    12214.94    11978.56    143.79 o
  -2  -2   5     7893.65     8484.86    141.84 o
  -1  -2   5    20214.39    21933.31    254.37 o
   0  -2   5     2686.57     2553.86    163.55 o
   1  -2   5    10513.92    11097.34    327.31 o
   2  -2   5     3695.35     3288.07    145.07 o
   3  -2   5     5025.71     4953.04    134.71 o
   4  -2   5     1819.76     1654.69     77.37 o
   5  -2   5     6319.94     5967.57    117.24 o
   6  -2   5     7352.08     7269.81    111.99 o
   7  -2   5     3218.21     3364.10    110.51 o
   8  -2   5     2776.43     2505.06     83.56 o
   9  -2   5     1689.99     1709.07     83.49 o
  10  -2   5     3069.70     3256.67     90.21 o
  11  -2   5      913.39      982.93    113.27 o
 -11  -1   5       19.82        7.66     77.31 o
 -10  -1   5     3774.51     3812.47    120.13 o
  -9  -1   5      599.63      601.71     66.55 o
  -8  -1   5     3655.27     3509.37     80.00 o
  -7  -1   5      878.57      868.11     68.97 o
  -6  -1   5     3340.60     3369.14     92.36 o
  -5  -1   5     1605.60     1535.30     66.15 o
  -4  -1   5     4732.87     4736.85     87.79 o
  -3  -1   5     1974.75     1942.60     85.98 o
  -2  -1   5    13639.56    14129.36    163.62 o
  -1  -1   5     2673.03     2784.17    114.28 o
   0  -1   5    12194.92    13268.50    234.14 o
   1  -1   5    34281.89    37570.95    427.47 o
   2  -1   5    32699.31    37602.20    347.81 o
   3  -1   5       62.63       61.04     86.92 o
   4  -1   5     2614.73     2376.39     93.91 o
   5  -1   5      572.18      482.19     62.18 o
   6  -1   5     5306.61     5186.57     99.09 o
   7  -1   5     6784.12     7281.64    114.14 o
   8  -1   5     5489.67     5412.31     97.74 o
   9  -1   5     2194.81     2027.17     85.51 o
  10  -1   5     3479.84     3354.22     80.47 o
  11  -1   5     1757.11     1951.48    116.03 o
  12  -1   5      803.72      940.98    112.80 o
 -10   0   5      171.04      119.05     82.48 o
  -9   0   5     3823.10     3737.59     84.77 o
  -8   0   5      750.80      718.68     67.56 o
  -7   0   5     4751.91     4789.56     96.06 o
  -6   0   5      175.02      148.23     84.90 o
  -5   0   5     3901.21     3701.76     85.04 o
  -4   0   5     2856.20     2928.02     95.73 o
  -3   0   5     5007.85     4765.09    101.64 o
  -2   0   5       29.07       32.87     93.91 o
  -1   0   5    10674.15    11746.98    164.43 o
   0   0   5      756.72      811.45    126.31 o
   1   0   5    24387.59    28998.16    330.00 o
   2   0   5     2004.19     1675.06    137.67 o
   3   0   5     7976.42     7912.19    148.70 o
   4   0   5     3300.19     3175.47     97.34 o
   5   0   5     9722.89    10225.93    129.87 o
   6   0   5      311.54      332.89     81.74 o
   7   0   5     5955.94     5690.95    100.30 o
   8   0   5       56.05       56.53     66.75 o
   9   0   5     3513.24     3377.14     90.08 o
  10   0   5     2721.17     2779.19     87.32 o
  11   0   5     2595.20     2715.80    100.97 o
  12   0   5      388.21      454.02     90.82 o
 -10   1   5     2026.20     2122.76     84.84 o
  -9   1   5      107.46       49.21     88.94 o
  -8   1   5     4846.20     4935.09    106.88 o
  -7   1   5      714.56      666.51     78.72 o
  -6   1   5     5163.65     5013.34     98.62 o
  -5   1   5      467.29      503.10     79.86 o
  -4   1   5    13109.63    12976.42    126.38 o
  -3   1   5      238.09      210.74     61.91 o
  -2   1   5     2973.60     3049.90     97.61 o
  -1   1   5       15.56       28.03     84.50 o
   0   1   5     1786.92     2089.49    133.84 o
   1   1   5     6153.98     6667.96    186.88 o
   2   1   5    36139.79    42505.37    328.65 o
   3   1   5      712.74      777.03     96.73 o
   4   1   5    13716.43    13576.65    152.19 o
   5   1   5     1261.31     1382.97     76.77 o
   6   1   5    12120.66    12128.00    130.41 o
   7   1   5      300.06      314.80     57.61 o
   8   1   5     3245.89     2989.06     87.59 o
   9   1   5       89.93       61.31     66.15 o
  10   1   5     4767.75     4578.14     84.84 o
  11   1   5     1044.05     1223.59    108.77 o
  12   1   5     2620.06     2803.79    100.43 o
 -10   2   5       17.15       21.18    109.24 o
  -9   2   5     2414.13     2436.02     98.15 o
  -8   2   5       25.24       72.60     73.00 o
  -7   2   5     1399.96     1379.68     80.47 o
  -6   2   5      570.71      610.38     85.44 o
  -5   2   5    10277.64    10529.57    132.29 o
  -4   2   5      270.56      368.31     67.90 o
  -3   2   5     4220.05     4205.52    104.06 o
  -2   2   5      189.58      151.25     64.13 o
  -1   2   5     4602.30     4593.47    113.54 o
   0   2   5        4.96        7.13     91.96 o
   1   2   5    12166.76    13480.45    197.30 o
   2   2   5     1771.72     1926.54    126.18 o
   3   2   5     3693.20     3685.76    116.56 o
   4   2   5     1254.16     1387.41     81.47 o
   5   2   5    15866.25    15733.36    152.13 o
   6   2   5     1030.50     1024.41     74.15 o
   7   2   5     5258.82     4898.59     92.77 o
   8   2   5      353.92      357.02     87.66 o
   9   2   5     5202.55     5271.01     98.62 o
  10   2   5       62.22       63.66     75.09 o
  11   2   5     3784.26     3745.92     89.34 o
  12   2   5       59.99       68.97     89.14 o
  13   2   5     1818.36     2030.20    121.74 o
  -9   3   5        0.25      -34.22     89.54 o
  -8   3   5     3047.04     3041.63    114.95 o
  -7   3   5       69.95       87.66     90.68 o
  -6   3   5     3881.59     4020.19     82.62 o
  -5   3   5       39.63       28.84     78.58 o
  -4   3   5    10606.80    10604.53    120.80 o
  -3   3   5     1796.50     1814.21     70.65 o
  -2   3   5     5867.49     5675.48    104.06 o
  -1   3   5        7.27       13.44     95.05 o
   0   3   5    13087.37    14121.08    155.89 o
   1   3   5       50.63       54.52     93.98 o
   2   3   5     3587.42     4001.84    132.50 o
   3   3   5      253.58      285.90    100.30 o
   4   3   5     6860.96     6895.85    127.45 o
   5   3   5      135.27      125.98     64.00 o
   6   3   5    12066.88    12355.14    125.71 o
   7   3   5      631.92      637.47     69.64 o
   8   3   5     8130.45     7837.91    103.12 o
   9   3   5       15.89       41.21     76.37 o
  10   3   5     3085.81     3070.74     88.87 o
  11   3   5       13.76       40.33     74.08 o
  12   3   5     2113.87     2190.79     98.41 o
  13   3   5       13.10       20.37     90.15 o
  -9   4   5     2543.78     2572.48     88.80 o
  -8   4   5       85.53       28.03     78.92 o
  -7   4   5     2665.61     2545.59     76.23 o
  -6   4   5        6.01       11.43     74.82 o
  -5   4   5     4433.53     4367.87     95.12 o
  -4   4   5      270.70      232.59     97.88 o
  -3   4   5      722.49      579.39     61.04 o
  -2   4   5     1024.81     1104.40     67.36 o
  -1   4   5    21987.88    23279.11    181.03 o
   0   4   5       94.49       81.41     82.21 o
   1   4   5     8635.12     8647.67    138.61 o
   2   4   5      121.82       75.42     83.83 o
   3   4   5     2593.46     2714.46    109.17 o
   4   4   5      223.16      205.37     71.12 o
   5   4   5     4201.20     4227.30    100.43 o
   6   4   5     1632.45     1619.73     92.10 o
   7   4   5     3005.39     2801.78     93.84 o
   8   4   5      174.03      165.50     80.00 o
   9   4   5     6929.16     6569.61     94.58 o
  10   4   5      461.05      438.96     66.68 o
  11   4   5     3865.08     3811.13     90.68 o
  12   4   5      234.03      174.31     78.65 o
  13   4   5     1581.93     1638.56     96.06 o
  -9   5   5      764.83      774.81    111.52 o
  -8   5   5     3295.52     3323.76    102.78 o
  -7   5   5       12.76       -2.08     84.03 o
  -6   5   5     4192.26     4376.00    108.03 o
  -5   5   5      274.02      263.04     67.76 o
  -4   5   5     4958.04     4907.87    113.61 o
  -3   5   5     1179.37     1117.04     71.32 o
  -2   5   5     4672.48     4619.35     93.31 o
  -1   5   5     1806.93     1887.35     97.67 o
   0   5   5     6881.60     6752.60    107.56 o
   1   5   5      772.22      896.82     95.93 o
   2   5   5    11706.10    12061.51    153.34 o
   3   5   5       20.82       12.57     73.41 o
   4   5   5     5724.37     5585.54    104.06 o
   5   5   5      699.62      626.25     81.34 o
   6   5   5     5246.74     5062.88     89.88 o
   7   5   5      451.93      434.73     67.96 o
   8   5   5     5252.46     5173.26     93.51 o
   9   5   5      353.59      355.34     68.37 o
  10   5   5     3636.03     3759.50    105.14 o
  11   5   5        4.68       42.42     73.88 o
  12   5   5     2772.70     2742.22    100.50 o
  13   5   5        5.13      102.72     89.34 o
  -8   6   5      536.29      551.56     93.78 o
  -7   6   5     2632.12     2605.42    100.70 o
  -6   6   5      402.03      340.89     84.10 o
  -5   6   5     3841.84     4094.61     94.18 o
  -4   6   5      317.58      375.98     80.26 o
  -3   6   5     5363.74     5148.79    102.25 o
  -2   6   5      438.96      366.30     59.83 o
  -1   6   5     6137.98     6155.05    113.88 o
   0   6   5     1491.05     1264.93     72.87 o
   1   6   5     2159.91     1967.61     98.08 o
   2   6   5     3894.26     4044.73    113.07 o
   3   6   5    10386.32    10699.38    139.22 o
   4   6   5      168.48      224.52     68.43 o
   5   6   5     8892.89     8320.90    114.41 o
   6   6   5      312.39      329.19     61.64 o
   7   6   5     2476.35     2359.25     79.93 o
   8   6   5      487.76      582.49     81.54 o
   9   6   5     2046.63     1994.03    101.91 o
  10   6   5      416.39      404.28     67.16 o
  11   6   5     3772.26     3658.87     81.14 o
  12   6   5      217.87      197.63     91.22 o
  13   6   5     2450.85     2514.00    118.24 o
  -7   7   5      973.87     1004.51     95.66 o
  -6   7   5     1130.33     1218.14     84.50 o
  -5   7   5     1776.03     1736.57     84.16 o
  -4   7   5     6422.46     6424.55    117.98 o
  -3   7   5      627.70      603.12     72.60 o
  -2   7   5     4508.82     4351.87     91.02 o
  -1   7   5      968.73      866.57     73.00 o
   0   7   5     3530.53     3253.92     91.83 o
   1   7   5     2361.18     2435.41     82.55 o
   2   7   5     6353.21     6343.28    112.87 o
   3   7   5     5979.54     5969.65    117.98 o
   4   7   5     3644.95     3406.04     88.94 o
   5   7   5     1880.48     1891.65     97.54 o
   6   7   5     9166.20     8690.96    109.44 o
   7   7   5       28.91      -14.99     78.11 o
   8   7   5     2243.93     2080.01     78.25 o
   9   7   5      545.15      526.29     73.54 o
  10   7   5     3069.01     3000.29     78.92 o
  11   7   5     1619.54     1548.48     82.01 o
  12   7   5     1728.71     1696.30     96.40 o
  13   7   5      159.49      227.35     91.02 o
  -7   8   5      705.71      778.10    120.53 o
  -6   8   5      991.69     1029.25     95.52 o
  -5   8   5      972.69      911.20     83.49 o
  -4   8   5     2351.81     2297.94     95.39 o
  -3   8   5     3366.24     3300.64    108.70 o
  -2   8   5     1085.88      973.99     93.78 o
  -1   8   5     7083.21     7083.26    114.14 o
   0   8   5     1595.84     1601.45     96.73 o
   1   8   5     7123.25     6955.41    107.89 o
   2   8   5     4077.49     4037.47     92.43 o
   3   8   5     2023.77     1717.88    101.57 o
   4   8   5     1320.27     1111.13     96.94 o
   5   8   5     3372.67     3365.44    103.99 o
   6   8   5     3343.61     3608.92    119.72 o
   7   8   5     4715.65     4584.80     99.22 o
   8   8   5      235.04      255.72     70.38 o
   9   8   5     4302.26     4031.01     95.19 o
  10   8   5      457.19      427.81     67.96 o
  11   8   5     1657.53     1671.16     78.18 o
  12   8   5      830.15      821.06     93.71 o
  13   8   5     1360.60     1343.31    116.16 o
  -6   9   5      523.85      556.40     82.75 o
  -5   9   5     1154.08     1127.06     96.94 o
  -4   9   5      897.22      862.27     97.27 o
  -3   9   5     3456.38     3406.25     93.57 o
  -2   9   5      939.61      890.50    102.31 o
  -1   9   5     3460.10     3383.52     98.95 o
   0   9   5     4448.45     4463.79    122.01 o
   1   9   5     2051.67     2152.34    118.24 o
   2   9   5     3936.39     3820.61    107.22 o
   3   9   5     1692.15     1676.74    118.85 o
   4   9   5     3097.56     3220.31     95.99 o
   5   9   5     5706.74     6045.61    106.01 o
   6   9   5     2392.79     2407.58     93.57 o
   7   9   5     3262.10     3087.27     92.03 o
   8   9   5     1826.74     1868.39     84.10 o
   9   9   5     1627.75     1711.69     81.47 o
  10   9   5     3918.47     4004.46    107.76 o
  11   9   5      303.09      315.01     80.20 o
  12   9   5      933.72      994.56     95.19 o
  13   9   5      759.04      819.04    105.00 o
  -5  10   5      584.69      643.73     97.27 o
  -4  10   5     2070.00     1965.19    103.25 o
  -3  10   5      185.74      220.36     96.13 o
  -2  10   5     1296.65     1369.06    103.46 o
  -1  10   5     1741.71     1641.11     80.13 o
   0  10   5     5644.56     5591.05    113.61 o
   1  10   5     2908.09     2931.79     91.09 o
   2  10   5     3913.65     3974.82     96.87 o
   3  10   5     3866.21     3534.71     95.05 o
   4  10   5     3226.75     3143.34     99.76 o
   5  10   5     1293.12     1231.59     89.34 o
   6  10   5     3819.96     3796.14    109.24 o
   7  10   5     1172.77     1149.51     91.89 o
   8  10   5     1680.00     1594.12     77.51 o
   9  10   5     2713.87     2678.69     80.20 o
  10  10   5     2906.24     2905.44    111.66 o
  11  10   5     2091.36     2055.40     88.94 o
  12  10   5      983.77      961.55     84.63 o
  -4  11   5      664.33      688.03     98.41 o
  -3  11   5     1964.74     1924.18    125.10 o
  -2  11   5      314.93      377.99    119.93 o
  -1  11   5     3036.13     3068.99    111.86 o
   0  11   5       29.08       43.09    103.46 o
   1  11   5     5012.47     5073.37    113.67 o
   2  11   5      536.90      591.56     85.71 o
   3  11   5     3562.45     3545.46    108.43 o
   4  11   5     1934.29     1846.07     84.90 o
   5  11   5     3768.87     3658.06     93.64 o
   6  11   5     1389.35     1453.89    108.97 o
   7  11   5     1786.24     1821.00    107.49 o
   8  11   5      749.02      692.53    100.50 o
   9  11   5     4299.85     4297.55    101.17 o
  10  11   5      570.49      580.67     91.89 o
  11  11   5     1893.75     1948.92     96.26 o
  12  11   5      886.34     1006.59     92.63 o
  -3  12   5      153.18      167.79     97.61 o
  -2  12   5     2153.20     2178.82    116.56 o
  -1  12   5      319.85      294.37     95.66 o
   0  12   5     3287.14     3377.27    120.87 o
   1  12   5       25.78        9.34     73.88 o
   2  12   5     3266.18     3361.61     91.22 o
   3  12   5      649.53      541.88     78.05 o
   4  12   5     7487.63     7255.69    123.29 o
   5  12   5      382.26      376.25     76.50 o
   6  12   5     3729.60     3621.02    106.88 o
   7  12   5      542.26      519.16     91.42 o
   8  12   5     2043.98     2103.13    101.57 o
   9  12   5      218.83      223.05    118.45 o
  10  12   5     2430.18     2605.22    111.59 o
  11  12   5      574.07      557.55     92.23 o
  -2  13   5       94.73      132.23    102.04 o
  -1  13   5     2978.94     2935.35    107.22 o
   0  13   5       82.81       64.40     96.33 o
   1  13   5     2623.66     2651.87    133.50 o
   2  13   5       11.64      -33.88     98.15 o
   3  13   5     3912.76     4068.12    106.28 o
   4  13   5      200.74      152.46    101.17 o
   5  13   5     3898.60     3724.75    101.51 o
   6  13   5      109.79      130.14     95.52 o
   7  13   5     2678.52     2782.22    105.47 o
   8  13   5      246.91      296.32     93.44 o
   9  13   5     2507.30     2571.61    114.21 o
  10  13   5      156.00      234.27     91.49 o
   0  14   5     1965.68     2041.89     97.88 o
   1  14   5       10.47      -24.40     96.94 o
   2  14   5     2231.59     2296.26    109.64 o
   3  14   5        2.68     4231.07    135.99 o
   4  14   5     2464.02     2538.94    101.04 o
   5  14   5       99.36       97.74     88.73 o
   6  14   5     4727.50     4822.76    122.61 o
   7  14   5       44.06       42.42    101.71 o
   8  14   5     3628.07     3897.85    135.66 o
   9  14   5        3.62      -42.22     85.57 o
   3  15   5     2091.92     2283.22    136.40 o
   4  15   5       98.75      146.81    125.50 o
   5  15   5     1887.60     1871.68    132.03 o
   6  15   5      234.30      250.47     88.73 o
   7  15   5     2192.43     2350.92    133.64 o
  -6 -13   6      397.98      399.77    120.33 o
  -5 -13   6      542.52      554.79    141.44 o
  -4 -13   6      474.71      534.76    121.67 o
  -3 -13   6     1676.34     1626.99    147.96 o
  -2 -13   6      283.82      311.17    154.07 o
  -1 -13   6     1630.07     1448.52    167.59 o
   0 -13   6      424.36      424.71    160.39 o
   1 -13   6      370.96      316.08    150.92 o
  -8 -12   6     1656.04     1905.43    141.64 o
  -7 -12   6      637.29      547.06     90.75 o
  -6 -12   6      814.87      838.47    120.73 o
  -5 -12   6      710.90      766.00    122.14 o
  -4 -12   6      522.09      594.65    138.41 o
  -3 -12   6     1280.85     1285.10    151.25 o
  -2 -12   6     1790.23     1814.28    163.62 o
  -1 -12   6      797.23      800.69    158.85 o
   0 -12   6     1090.34     1017.75    156.70 o
   1 -12   6      233.52      249.93    147.89 o
   2 -12   6     1413.59     1262.71    144.19 o
   3 -12   6      382.23      416.24    132.70 o
  -9 -11   6      606.79      632.70    104.80 o
  -8 -11   6     1113.69     1187.69    119.66 o
  -7 -11   6     3283.80     3111.27    114.68 o
  -6 -11   6     2326.61     2449.80    132.97 o
  -5 -11   6      468.65      508.94    118.38 o
  -4 -11   6     1023.38      944.28    114.61 o
  -3 -11   6      381.70      421.22    116.03 o
  -2 -11   6      942.38      891.44    124.36 o
  -1 -11   6     1012.70      774.68    129.47 o
   0 -11   6     1242.11     1135.73    138.61 o
   1 -11   6     1337.42     1283.42    149.77 o
   2 -11   6      862.33      815.68    134.92 o
   3 -11   6     1374.78     1240.53    125.30 o
   4 -11   6      500.31      562.32    127.86 o
  -9 -10   6     1092.58     1216.87    116.56 o
  -8 -10   6      144.60      168.86    112.33 o
  -7 -10   6     1683.83     1839.75    122.08 o
  -6 -10   6     3095.92     3140.45    112.19 o
  -5 -10   6     1723.04     1538.12     93.51 o
  -4 -10   6     3019.35     3075.78    140.23 o
  -3 -10   6     3315.19     2884.60    131.89 o
  -2 -10   6      604.79      541.08    122.95 o
  -1 -10   6     2342.08     2087.40    148.23 o
   0 -10   6       28.91       36.70    123.76 o
   1 -10   6     1752.11     1486.56    132.83 o
   2 -10   6     1900.68     1732.26    133.03 o
   3 -10   6     1375.23     1294.58    125.71 o
   4 -10   6     1130.97     1208.73    130.82 o
   5 -10   6      437.15      496.17    119.05 o
   6 -10   6      902.30      961.49    126.51 o
 -10  -9   6      886.17      928.55     82.89 o
  -9  -9   6      525.29      600.50    112.46 o
  -8  -9   6     2945.56     3244.84    124.70 o
  -7  -9   6      473.07      435.40     77.58 o
  -6  -9   6     2924.32     2974.07    109.91 o
  -5  -9   6      473.80      479.03     84.36 o
  -4  -9   6     2831.97     2806.82    121.54 o
  -3  -9   6     5111.00     4594.74    139.76 o
  -2  -9   6     4910.27     4860.21    167.86 o
  -1  -9   6      541.68      432.18    137.61 o
   0  -9   6     2215.64     1918.47    177.54 o
   1  -9   6       32.12       41.01    121.61 o
   2  -9   6     2290.43     2205.65    138.14 o
   3  -9   6     1131.02     1073.82    126.65 o
   4  -9   6     1384.04     1329.40    114.61 o
   5  -9   6      644.22      686.28    118.18 o
   6  -9   6     1540.00     1530.73    121.27 o
   7  -9   6      604.78      637.88    116.43 o
 -10  -8   6      319.25      386.67     91.56 o
  -9  -8   6     2566.30     2748.61    119.86 o
  -8  -8   6      836.43      807.28     89.14 o
  -7  -8   6     3421.08     3393.61     84.84 o
  -6  -8   6       89.10       40.20     75.22 o
  -5  -8   6     2779.45     2741.75    110.65 o
  -4  -8   6      114.50      142.38     96.87 o
  -3  -8   6     7182.16     6559.93    151.12 o
  -2  -8   6     2614.78     2488.12    153.94 o
  -1  -8   6     3751.99     3388.90    193.40 o
   1  -8   6     7635.93     6672.80    234.74 o
   2  -8   6        9.75       33.01    117.77 o
   3  -8   6     2046.93     2012.18    121.40 o
   4  -8   6        8.61       21.71    100.16 o
   5  -8   6     1748.24     1680.37    105.41 o
   6  -8   6     1389.35     1354.34    102.11 o
   7  -8   6     2381.15     2402.88    124.56 o
   8  -8   6      585.02      596.06    124.09 o
 -10  -7   6     3777.07     3771.27    105.54 o
  -9  -7   6      362.10      329.39     90.95 o
  -8  -7   6     6192.27     6481.49    117.51 o
  -7  -7   6      185.52      187.95     75.56 o
  -6  -7   6     2082.74     2120.88    102.99 o
  -5  -7   6      580.94      634.58     97.20 o
  -4  -7   6     7823.32     7964.22    144.87 o
  -3  -7   6      245.00      244.56    101.98 o
  -2  -7   6     8644.90     9242.33    205.03 o
  -1  -7   6      216.72      185.13    140.43 o
   2  -7   6     5467.29     5187.92    184.53 o
   3  -7   6      669.05      653.41    114.28 o
   4  -7   6     3462.14     3319.66    127.66 o
   5  -7   6      123.97      120.66     94.38 o
   6  -7   6     3471.17     3498.48    112.13 o
   7  -7   6      508.33      480.84    114.68 o
   8  -7   6      978.26     1150.11    117.24 o
 -11  -6   6     1577.72     1784.29    137.27 o
 -10  -6   6       42.58       28.44     97.67 o
  -9  -6   6     4731.00     5059.05    108.43 o
  -8  -6   6       48.46       60.50     64.60 o
  -7  -6   6     6737.41     6937.05    107.49 o
  -6  -6   6      113.98      114.21     93.10 o
  -5  -6   6     6668.22     6153.64    108.09 o
  -4  -6   6        9.94       43.83     86.31 o
  -3  -6   6     8103.17     7923.95    140.56 o
  -2  -6   6       92.65      120.60     94.04 o
  -1  -6   6     6685.27     5634.34    240.72 o
   2  -6   6      169.81      141.30    109.30 o
   3  -6   6     5285.50     5124.12    151.12 o
   4  -6   6      637.97      577.78    100.03 o
   5  -6   6     5014.08     4886.36    121.74 o
   6  -6   6        4.59        4.24     92.63 o
   7  -6   6     2907.12     3120.75    107.96 o
   8  -6   6        8.84       11.43    111.72 o
   9  -6   6     2188.76     2358.38    120.73 o
 -11  -5   6      185.90      128.40     93.44 o
 -10  -5   6     2558.55     2753.71    116.77 o
  -9  -5   6      334.30      403.27     90.28 o
  -8  -5   6     5725.71     5947.47    113.47 o
  -7  -5   6      514.67      504.71     67.69 o
  -6  -5   6    10147.08    10302.29    122.88 o
  -5  -5   6      233.46      275.82     79.59 o
  -4  -5   6     9824.02     9998.58    136.40 o
  -3  -5   6       13.44       12.97     64.67 o
  -2  -5   6     6031.42     5793.60    147.15 o
  -1  -5   6       95.71      101.37    122.68 o
   2  -5   6    13510.75    13070.80    282.94 o
   3  -5   6       11.57       21.58     79.86 o
   4  -5   6     8150.46     8013.29    149.64 o
   5  -5   6       26.24       26.42     93.78 o
   6  -5   6     4919.29     5039.36    119.45 o
   7  -5   6       80.61       73.21     75.63 o
   8  -5   6     2828.77     2917.94    105.20 o
   9  -5   6      425.17      376.78     94.25 o
  10  -5   6     2302.79     2346.88     95.99 o
 -11  -4   6     2368.50     2592.25    108.43 o
 -10  -4   6      615.72      534.49     78.79 o
  -9  -4   6     4183.41     4172.25     93.71 o
  -8  -4   6     2438.10     2417.26     85.71 o
  -7  -4   6     2870.31     2959.75     89.27 o
  -6  -4   6      673.29      597.68     80.20 o
  -5  -4   6     8284.86     7893.37    117.37 o
  -4  -4   6      846.67      742.34     70.85 o
  -3  -4   6    21757.03    22268.62    191.92 o
  -2  -4   6     2368.27     2714.19    110.11 o
  -1  -4   6     9777.97     9211.47    215.18 o
   2  -4   6      285.79      252.76    121.20 o
   3  -4   6    12571.19    11838.54    185.06 o
   4  -4   6      526.13      423.30     82.89 o
   5  -4   6     6899.23     7159.97    136.13 o
   6  -4   6       80.96       58.75     66.82 o
   7  -4   6     6032.53     6312.22    120.93 o
   8  -4   6       24.43       61.71     91.22 o
   9  -4   6     2857.85     3001.83    120.73 o
  10  -4   6      120.55      138.28     99.15 o
 -11  -3   6      776.42      758.47    107.29 o
 -10  -3   6     1912.97     2007.94    114.68 o
  -9  -3   6      846.64      806.40     80.94 o
  -8  -3   6     4905.16     5193.50     96.53 o
  -7  -3   6     1599.74     1541.62     83.09 o
  -6  -3   6     7937.04     8265.31    125.10 o
  -5  -3   6     7152.30     6661.17     98.62 o
  -4  -3   6     6459.08     6343.81    106.28 o
  -3  -3   6     1489.33     1337.33     79.59 o
  -2  -3   6    17151.20    18388.25    197.10 o
  -1  -3   6     3791.89     3966.08    136.40 o
   0  -3   6    14817.23    12663.76    360.05 o
   2  -3   6     7692.73     7786.15    217.06 o
   3  -3   6     1001.91      848.42     95.05 o
   4  -3   6     7342.48     7322.17    135.19 o
   5  -3   6     1884.48     1842.17     85.31 o
   6  -3   6    13432.48    14220.37    158.04 o
   7  -3   6      364.09      363.68     79.19 o
   8  -3   6     4553.47     4572.49    111.59 o
   9  -3   6      689.90      700.19     84.10 o
  10  -3   6     2523.88     2819.12    119.52 o
  11  -3   6       91.14      114.48     78.31 o
 -10  -2   6     1605.11     1592.04     94.99 o
  -9  -2   6     2332.81     2322.14     86.25 o
  -8  -2   6     2971.78     2857.71     87.12 o
  -7  -2   6     1969.12     1829.67     73.61 o
  -6  -2   6     2453.01     2635.13     89.68 o
  -5  -2   6     3546.41     3206.06     83.02 o
  -4  -2   6     5579.63     5431.40     99.09 o
  -3  -2   6    12399.27    12303.72    137.47 o
  -2  -2   6     9766.39     9725.99    149.84 o
  -1  -2   6     8882.81     8900.43    165.44 o
   0  -2   6     5832.14     5493.98    175.25 o
   1  -2   6    19073.16    20298.39    350.16 o
   2  -2   6    11958.72    12021.65    234.61 o
   3  -2   6     4110.68     3754.80    127.12 o
   4  -2   6     7625.66     7505.89    138.21 o
   5  -2   6     1614.41     1435.00     90.28 o
   6  -2   6      856.68      735.82     82.68 o
   7  -2   6     9397.98     9893.65    135.66 o
   8  -2   6     1061.38     1023.53     71.39 o
   9  -2   6     4087.10     4162.77    107.96 o
  10  -2   6      786.21      800.89    113.27 o
  11  -2   6     2834.55     2874.11    102.18 o
 -10  -1   6      122.02       91.29     89.88 o
  -9  -1   6     3739.49     3744.24     91.56 o
  -8  -1   6     2173.62     2089.69     73.68 o
  -7  -1   6     2703.07     2684.00     86.52 o
  -6  -1   6     2515.28     2541.76     89.07 o
  -5  -1   6     3827.26     3691.07     84.84 o
  -4  -1   6     3910.67     4162.17    100.83 o
  -3  -1   6     7313.17     8695.87    128.26 o
  -2  -1   6    10148.01    10492.40    141.71 o
  -1  -1   6    19495.64    20300.61    201.74 o
   0  -1   6    11665.83    11540.27    189.23 o
   1  -1   6    14423.88    14661.36    246.77 o
   2  -1   6     5355.28     5920.85    167.12 o
   3  -1   6     6190.57     6274.84    147.02 o
   4  -1   6     7235.58     7397.73    136.93 o
   5  -1   6     7202.15     7382.74    118.31 o
   6  -1   6     5418.82     5271.88    109.24 o
   7  -1   6     4368.81     4351.46    101.91 o
   8  -1   6     2011.05     1973.86     86.38 o
   9  -1   6     2302.03     2261.71     76.77 o
  10  -1   6     5866.79     5918.83    101.24 o
  11  -1   6      991.43     1051.30     82.75 o
  12  -1   6     1288.06     1184.94     83.89 o
 -10   0   6     2413.33     2483.21    106.41 o
  -9   0   6      109.31       90.48     89.27 o
  -8   0   6     8893.26     8500.46     98.21 o
  -7   0   6      661.78      642.72     72.00 o
  -6   0   6     2093.98     2087.07     75.96 o
  -5   0   6     1353.60     1210.21     69.78 o
  -4   0   6     6841.60     6669.10    110.98 o
  -3   0   6     1287.10     1187.76     90.08 o
  -2   0   6     6515.54     6770.68    112.40 o
  -1   0   6     3062.85     2789.61    102.85 o
   0   0   6     8479.81     8959.45    169.13 o
   1   0   6    22696.76    26469.44    282.54 o
   2   0   6    38358.98    44152.73    339.34 o
   3   0   6     2624.43     2758.29    106.68 o
   4   0   6     7460.51     7927.45    131.35 o
   5   0   6     1649.69     1704.70     88.20 o
   6   0   6     8731.08     8956.90    118.04 o
   7   0   6     1327.95     1304.12     83.89 o
   8   0   6     4488.10     4457.54     98.21 o
   9   0   6     1385.19     1214.04     76.23 o
  10   0   6     2235.76     2149.31     80.00 o
  11   0   6     2599.32     2612.75    100.50 o
  12   0   6     1304.20     1285.43     95.25 o
 -10   1   6       19.57       26.42     98.21 o
  -9   1   6     3445.09     3524.36    101.64 o
  -8   1   6      234.83      206.78     74.68 o
  -7   1   6     7194.33     7134.35     94.65 o
  -6   1   6       14.16       42.55     75.49 o
  -5   1   6     7637.06     7833.74    123.82 o
  -4   1   6      635.38      567.63     82.48 o
  -3   1   6     3968.85     3668.35     89.94 o
  -2   1   6     1965.08     2043.98     81.88 o
  -1   1   6    10675.62    10842.43    142.18 o
   0   1   6     2540.00     2507.41    109.57 o
   1   1   6    32607.57    35831.62    280.92 o
   2   1   6       99.18      101.44    102.51 o
   3   1   6     8573.62     9160.38    155.02 o
   4   1   6     6873.31     7006.76    125.91 o
   5   1   6    17073.30    17314.50    157.77 o
   6   1   6     2170.43     2224.20     82.95 o
   7   1   6     7170.63     6798.31    101.51 o
   8   1   6      460.35      411.00     70.25 o
   9   1   6     5918.91     5834.06    101.84 o
  10   1   6      874.04      880.28     79.66 o
  11   1   6     3159.78     3515.08    118.98 o
  12   1   6      596.75      590.62     80.47 o
 -10   2   6     1942.31     2181.04    138.21 o
  -9   2   6       14.96        1.14     76.70 o
  -8   2   6     2971.57     3089.76    105.20 o
  -7   2   6       93.96      116.63     91.15 o
  -6   2   6     2808.26     2646.56     87.46 o
  -5   2   6       56.72       23.46     78.25 o
  -4   2   6    19573.54    19717.52    133.77 o
  -3   2   6      344.13      283.48     82.28 o
  -2   2   6     2392.02     2163.43     85.51 o
  -1   2   6      842.06      744.43     76.03 o
   0   2   6     4531.49     4398.99    116.23 o
   1   2   6      474.82      674.65    122.75 o
   2   2   6    17344.07    20035.82    221.97 o
   3   2   6       19.28       62.05     94.45 o
   4   2   6    17105.54    17732.90    162.88 o
   5   2   6     1328.95     1311.99     83.15 o
   6   2   6    14365.85    14135.34    139.35 o
   7   2   6     1958.48     1752.23     76.03 o
   8   2   6     4216.26     4163.98     98.41 o
   9   2   6       93.97       70.38     76.97 o
  10   2   6     5094.17     4990.48     96.40 o
  11   2   6      132.48      156.43     64.67 o
  12   2   6     3313.13     3338.42     90.62 o
  13   2   6      302.20      312.38     91.69 o
  -9   3   6     2287.53     2364.16     98.82 o
  -8   3   6       10.20       49.48     89.47 o
  -7   3   6     1807.84     1820.73     72.13 o
  -6   3   6      123.41      109.64     92.03 o
  -5   3   6     6749.73     6612.30    104.87 o
  -4   3   6     1219.11     1072.88     67.76 o
  -3   3   6     8926.48     8902.38    104.46 o
  -2   3   6       14.55       28.77     68.63 o
  -1   3   6    10444.00    10129.13    120.93 o
   0   3   6      174.47      122.61     81.61 o
   1   3   6     6047.22     5950.36    143.66 o
   2   3   6       49.94       -7.19     83.09 o
   3   3   6    12986.61    14182.73    160.93 o
   4   3   6      437.34      395.27     87.05 o
   5   3   6    19439.88    21080.86    169.40 o
   6   3   6      102.65       59.22     68.23 o
   7   3   6     6577.08     6181.94     98.15 o
   8   3   6      190.91      210.61     69.24 o
   9   3   6     8162.18     8302.15    117.17 o
  10   3   6      101.58       79.79     92.30 o
  11   3   6     2620.17     2598.83     76.30 o
  12   3   6        7.43       28.44     90.41 o
  13   3   6     3056.00     2876.19     90.21 o
  -9   4   6       98.40       76.43     90.89 o
  -8   4   6     3923.99     4127.61    105.47 o
  -7   4   6        5.48       -4.30     74.08 o
  -6   4   6     2329.82     2323.08     75.29 o
  -5   4   6      427.87      417.99     95.25 o
  -4   4   6     3186.86     3238.05     92.90 o
  -3   4   6      161.00      151.39     65.21 o
  -2   4   6     5348.26     4799.37     94.78 o
  -1   4   6      442.94      522.25     66.89 o
   0   4   6    18992.93    19582.27    163.35 o
   1   4   6        2.02       30.92     79.73 o
   2   4   6     6431.16     6411.98    120.40 o
   3   4   6      464.69      449.99     92.03 o
   4   4   6     5190.16     5302.13    124.90 o
   5   4   6      727.38      692.13     82.01 o
   6   4   6     9324.14     9327.23    109.24 o
   7   4   6      358.72      309.09     59.09 o
   8   4   6     7688.53     7414.67    100.23 o
   9   4   6       26.39       62.85     77.37 o
  10   4   6     3529.47     3417.34     90.28 o
  11   4   6      749.72      694.81     77.64 o
  12   4   6     3059.79     3251.30    120.33 o
  13   4   6       34.74      -13.31    110.38 o
  -8   5   6      702.80      685.34     93.98 o
  -7   5   6     3236.64     3416.87    102.65 o
  -6   5   6       12.77       88.26     91.09 o
  -5   5   6     3918.19     3773.69     92.16 o
  -4   5   6      227.04      232.12     68.16 o
  -3   5   6     2697.85     2669.69     92.30 o
  -2   5   6     1531.21     1363.95     74.75 o
  -1   5   6     5890.81     5620.97    102.18 o
   0   5   6     4537.51     4595.35     93.57 o
   1   5   6     8608.76     8675.91    132.23 o
   2   5   6       17.06       17.61     73.34 o
   3   5   6    11587.75    11704.70    145.60 o
   4   5   6      276.23      299.34     98.75 o
   5   5   6     1845.90     1983.68     81.68 o
   6   5   6       94.90       58.89     72.74 o
   7   5   6     7758.38     7208.10    103.32 o
   8   5   6     1997.32     1968.08     88.60 o
   9   5   6     9072.91     9170.06    112.87 o
  10   5   6      179.40      128.60     93.24 o
  11   5   6     2214.50     2172.57     84.43 o
  12   5   6      100.61       63.26     84.36 o
  13   5   6     1928.18     1824.29     97.88 o
  -8   6   6     1384.44     1360.12    100.30 o
  -7   6   6      775.31      765.67     93.91 o
  -6   6   6     3854.33     3895.69     87.26 o
  -5   6   6     1211.93     1223.39     82.15 o
  -4   6   6     4459.05     4302.59     95.39 o
  -3   6   6       26.45       27.96     79.12 o
  -2   6   6     2277.23     2357.37     87.93 o
  -1   6   6      563.18      575.63     63.26 o
   0   6   6     3478.80     3426.48     84.43 o
   1   6   6     1055.05      884.11     87.26 o
   2   6   6    10675.32    10863.87    134.45 o
   3   6   6     1029.80     1051.30    103.39 o
   4   6   6     7748.22     8020.08    114.41 o
   5   6   6      331.00      326.57     71.26 o
   6   6   6     7812.24     7663.60    100.77 o
   7   6   6      278.61      232.12     63.93 o
   8   6   6     1522.46     1420.42     76.10 o
   9   6   6     1216.29     1178.21     98.55 o
  10   6   6     3444.87     3517.90     80.87 o
  11   6   6      218.97      214.64     92.90 o
  12   6   6     2936.55     2893.40    101.24 o
  13   6   6       78.02       54.99    111.19 o
  -7   7   6      735.82      737.23     82.35 o
  -6   7   6     1345.74     1435.88     96.94 o
  -5   7   6     1203.54     1122.28     97.34 o
  -4   7   6     1429.21     1400.72     73.81 o
  -3   7   6     5090.90     4866.19     90.55 o
  -2   7   6      170.05      123.69     71.19 o
  -1   7   6     3755.16     3707.27    102.78 o
   0   7   6      736.16      752.42     75.42 o
   1   7   6     3178.52     3299.83    108.30 o
   2   7   6     3723.03     3659.00     96.67 o
   3   7   6     2623.23     2466.34     97.67 o
   4   7   6     3528.42     3494.98     86.92 o
   5   7   6     6777.32     6580.71    111.39 o
   6   7   6      217.63      222.98     60.84 o
   7   7   6     4712.83     4793.99     94.31 o
   8   7   6      341.83      304.32     69.98 o
   9   7   6     2185.08     2169.08    102.99 o
  10   7   6      566.02      543.56     68.77 o
  11   7   6     2082.71     2013.52     84.70 o
  12   7   6     1576.26     1546.39    105.41 o
  13   7   6     2587.40     2518.30    101.37 o
  -6   8   6     1009.28     1057.15    116.56 o
  -5   8   6      774.14      850.97     88.80 o
  -4   8   6     2163.84     2033.29     76.10 o
  -3   8   6     3132.85     2959.35     82.21 o
  -2   8   6     2673.28     2510.37     92.70 o
  -1   8   6      873.16      965.66    104.87 o
   0   8   6     4889.00     4797.42    109.64 o
   1   8   6      313.33      320.99     97.74 o
   2   8   6     3878.36     3697.52    108.90 o
   3   8   6     1385.79     1355.41     78.85 o
   4   8   6     3386.41     3382.18     94.45 o
   5   8   6     3302.26     3401.81    107.83 o
   6   8   6     7617.11     7549.05    133.30 o
   7   8   6     1603.32     1476.21    106.82 o
   8   8   6     2309.00     2192.54     85.98 o
   9   8   6      511.12      500.68     84.50 o
  10   8   6     2956.49     2931.99     96.94 o
  11   8   6      571.00      673.10     90.48 o
  12   8   6      408.41      399.98     92.30 o
  13   8   6      544.01      543.77    102.38 o
  -6   9   6      968.06      961.02    112.80 o
  -5   9   6      864.97      842.50    116.50 o
  -4   9   6     2035.50     2003.91    101.44 o
  -3   9   6      341.25      377.25     80.26 o
  -2   9   6     1967.34     1960.42     78.72 o
  -1   9   6     1256.26     1316.76     88.94 o
   0   9   6     1845.83     1845.60     88.53 o
   1   9   6     4744.58     4687.44    126.31 o
   2   9   6      894.09      775.48    114.41 o
   3   9   6     2809.72     2807.63     99.09 o
   4   9   6      924.43      927.14     91.09 o
   5   9   6     2171.51     2288.80    118.98 o
   6   9   6     4515.04     4406.45     95.66 o
   7   9   6     1559.78     1429.49     94.52 o
   8   9   6     2001.35     1906.77     79.39 o
   9   9   6     3803.20     3725.49     99.15 o
  10   9   6      559.78      523.13     75.76 o
  11   9   6      923.23      979.37     95.86 o
  12   9   6      470.76      484.07     93.51 o
  13   9   6     1267.53     1155.56     92.36 o
  -5  10   6     1231.62     1240.33    103.46 o
  -4  10   6     1074.01     1110.05     99.09 o
  -3  10   6     1790.66     1791.35    122.68 o
  -2  10   6      667.04      627.32    100.70 o
  -1  10   6     2412.06     2506.87     93.84 o
   0  10   6     1236.00     1192.53     85.64 o
   1  10   6     4745.09     4527.12    112.19 o
   2  10   6     2078.59     1950.47     94.04 o
   3  10   6      395.88      409.12    108.90 o
   4  10   6     3775.65     3753.92    102.78 o
   5  10   6     1714.50     1632.24     90.89 o
   6  10   6     3200.41     3115.78     89.00 o
   7  10   6     3122.63     3112.35     92.70 o
   8  10   6     1089.57     1048.54    102.65 o
   9  10   6     3186.90     4388.44    101.10 o
  10  10   6     2198.34     2133.85     93.98 o
  11  10   6      761.78      790.27    102.11 o
  12  10   6     1035.67      961.82    102.31 o
  -4  11   6     1708.17     1728.10    104.73 o
  -3  11   6      862.49     1001.22    109.30 o
  -2  11   6     1688.71     1741.34    125.37 o
  -1  11   6      551.09      568.23    107.83 o
   0  11   6     4076.75     3889.78     91.29 o
   1  11   6      108.45      119.32     75.42 o
   2  11   6     2669.83     2629.55     88.53 o
   3  11   6      982.78      956.78     95.46 o
   4  11   6     2483.36     2351.45    102.58 o
   5  11   6     1458.91     1504.98    111.39 o
   6  11   6      836.31      800.69     83.63 o
   7  11   6     2090.68     2173.38    110.45 o
   8  11   6     1375.97     1346.94     83.42 o
   9  11   6     1187.71     1209.47     80.67 o
  10  11   6     4063.25     4214.20    130.82 o
  11  11   6      385.35      399.03     81.68 o
  12  11   6     1406.33     1473.12    120.06 o
  -3  12   6     1532.32     1679.09    149.10 o
  -2  12   6      373.11      359.98    100.43 o
  -1  12   6     1962.86     1992.75     94.18 o
   0  12   6      276.43      318.90    108.70 o
   1  12   6     2605.75     2718.42    102.25 o
   2  12   6      338.44      346.60    105.27 o
   3  12   6     3817.30     3889.98     99.15 o
   4  12   6      501.64      536.44     83.15 o
   5  12   6     4571.01     4648.52    121.54 o
   6  12   6     1642.12     1678.15     93.10 o
   7  12   6     1441.46     1423.85     85.57 o
   8  12   6      591.27      592.77     87.73 o
   9  12   6     1874.71     1935.88     99.62 o
  10  12   6      600.87      591.09     85.17 o
  11  12   6     1865.56     1934.74    123.08 o
  -1  13   6      351.88      290.87     88.67 o
   0  13   6     2411.38     2495.85     99.29 o
   1  13   6      142.90      114.68    108.70 o
   2  13   6     2515.57     2397.57    118.65 o
   3  13   6       86.29       33.61     98.48 o
   4  13   6     4132.43     4075.92    123.42 o
   5  13   6        5.62     1382.37     93.10 o
   6  13   6     2599.00     2676.41    112.93 o
   7  13   6      302.08      270.71     89.47 o
   8  13   6     1732.61     1784.70    113.94 o
   9  13   6      573.80      643.79     94.92 o
  10  13   6     1073.88     1123.83    121.74 o
   1  14   6     1970.58     2095.27    106.21 o
   2  14   6       71.15       40.54     89.81 o
   3  14   6     1690.14     1790.68     96.87 o
   4  14   6        0.09       39.26     96.06 o
   5  14   6     2308.31     2337.07    104.13 o
   6  14   6       97.50      104.73    111.12 o
   7  14   6     4367.84     4429.91    107.35 o
   8  14   6       17.24        1.61     96.67 o
   9  14   6     3330.34     3583.85    132.90 o
   3  15   6      111.06       83.69    109.98 o
   4  15   6     1959.14     1982.20    120.40 o
   5  15   6       41.95       19.23    124.56 o
   6  15   6     2734.64     2705.45    100.77 o
   7  15   6      195.28      213.23     89.00 o
  -5 -13   7      560.15      619.73    131.35 o
  -4 -13   7      680.41      731.18    148.70 o
  -3 -13   7      626.35      604.20    179.75 o
  -7 -12   7     1378.02     1454.30    123.89 o
  -6 -12   7      721.39      782.94    121.00 o
  -5 -12   7      774.74      739.99    123.22 o
  -4 -12   7      739.86      675.66    133.44 o
  -3 -12   7      670.91      750.34    167.12 o
   2 -12   7      151.21      142.04    217.00 o
   3 -12   7     1538.43     1582.36    198.44 o
  -8 -11   7      260.30      288.25     92.97 o
  -7 -11   7      877.61      964.04    119.25 o
  -6 -11   7     1730.67     1892.72    125.24 o
  -5 -11   7      453.91      512.78    118.51 o
  -4 -11   7     1042.21     1174.31    145.34 o
  -3 -11   7     1751.72     1694.96    159.25 o
  -2 -11   7      925.16      717.13    199.45 o
   2 -11   7     1085.43      878.00    193.47 o
   3 -11   7      723.83      681.37    146.28 o
   4 -11   7      754.42      610.25    126.65 o
  -9 -10   7      421.34      445.01    105.54 o
  -8 -10   7     1514.71     1612.41     99.49 o
  -7 -10   7      701.41      699.72    116.16 o
  -6 -10   7     2488.88     2649.38    127.66 o
  -5 -10   7      412.18      439.37     97.54 o
  -4 -10   7      507.45      497.18    104.60 o
  -3 -10   7     2712.62     2259.16    133.50 o
  -2 -10   7     2098.60     1963.64    181.43 o
   2 -10   7     2505.63     2052.98    186.41 o
   3 -10   7      856.70      799.08    147.62 o
   4 -10   7      854.94     1006.80    140.90 o
   5 -10   7      395.86      406.70    133.17 o
  -9  -9   7      658.48      696.63    113.00 o
  -8  -9   7      518.61      597.41    112.46 o
  -7  -9   7     3003.72     3218.36    125.98 o
  -6  -9   7      724.00      732.73     89.20 o
  -5  -9   7     2394.30     2256.87    101.44 o
  -4  -9   7      573.31      532.07     99.49 o
  -3  -9   7     2582.74     2483.28    145.54 o
  -2  -9   7     1531.76     1487.51    168.33 o
   2  -9   7      724.68      505.92    168.12 o
   3  -9   7     3117.26     2888.50    148.63 o
   4  -9   7      331.17      331.00    125.30 o
   5  -9   7      684.13      673.51    120.26 o
   6  -9   7      387.25      432.31    126.51 o
   7  -9   7      935.10      941.46    142.31 o
 -10  -8   7     2110.86     2070.26    109.24 o
  -9  -8   7      525.03      572.60    100.23 o
  -8  -8   7     1919.68     2082.02     99.49 o
  -7  -8   7      256.77      260.49     92.57 o
  -6  -8   7     2345.53     2145.55     84.36 o
  -5  -8   7      191.21      203.35     93.31 o
  -4  -8   7     3215.83     3111.81    117.03 o
  -3  -8   7     1087.50      932.85    106.28 o
  -2  -8   7     3741.49     3540.49    187.55 o
   3  -8   7      858.08      790.61    126.18 o
   4  -8   7     2923.31     2996.79    132.03 o
   5  -8   7       26.63       32.87     98.75 o
   6  -8   7     1940.18     1781.47    115.02 o
   7  -8   7      289.35      267.55    102.99 o
 -10  -7   7      137.76      128.60     98.95 o
  -9  -7   7     2395.79     2482.07     99.89 o
  -8  -7   7      645.31      674.92     92.50 o
  -7  -7   7     3331.01     3414.51    106.68 o
  -6  -7   7      931.72      923.84     97.07 o
  -5  -7   7     2756.75     2820.13    109.44 o
  -4  -7   7      100.87       93.44     94.11 o
  -3  -7   7     7209.76     7133.55    155.22 o
  -2  -7   7      291.59      305.26    130.61 o
   3  -7   7     2347.44     2325.77    147.22 o
   4  -7   7      805.35      731.59    109.30 o
   5  -7   7     3799.08     3910.95    120.26 o
   6  -7   7       58.47       41.01     75.42 o
   7  -7   7     3013.66     2725.82    107.22 o
   8  -7   7      120.04      158.91    112.73 o
 -10  -6   7     3186.16     3194.16     91.29 o
  -9  -6   7       31.54       30.25     97.47 o
  -8  -6   7     4356.29     4235.64     94.38 o
  -7  -6   7      125.72      119.45     65.47 o
  -6  -6   7     4421.53     4480.13     99.69 o
  -5  -6   7      291.68      270.50     94.31 o
  -4  -6   7     4619.06     4773.02    124.83 o
  -3  -6   7       10.43       11.36     78.52 o
  -2  -6   7     4822.30     4165.06    139.69 o
   3  -6   7     1039.42     1009.22    132.56 o
   4  -6   7     4781.67     4821.22    150.85 o
   5  -6   7        9.07       -3.50    101.30 o
   6  -6   7     3702.41     3846.42    114.61 o
   7  -6   7       66.73       62.18     75.36 o
   8  -6   7     2068.46     2228.23    121.14 o
   9  -6   7        2.80       30.65    111.32 o
 -10  -5   7        9.50      -16.74     89.47 o
  -9  -5   7     4820.41     5157.80    125.84 o
  -8  -5   7     1124.51     1181.78     95.52 o
  -7  -5   7     4870.88     4774.23    110.78 o
  -6  -5   7      192.72      228.69     93.91 o
  -5  -5   7     5988.26     5704.46    108.83 o
  -4  -5   7      191.74      218.41     96.80 o
  -3  -5   7     9846.76     9422.15    143.86 o
  -2  -5   7       78.99       87.19     80.47 o
  -1  -5   7     6312.93     6157.81    225.67 o
   3  -5   7     9946.38     8573.53    186.95 o
   4  -5   7      627.92      544.64    101.37 o
   5  -5   7     3431.03     3307.09    116.36 o
   6  -5   7        7.05        7.66     74.89 o
   7  -5   7     3361.25     3023.48     94.25 o
   8  -5   7      126.75      104.13    108.50 o
   9  -5   7     2884.62     2944.63    104.80 o
  10  -5   7       49.60       62.58     91.49 o
 -10  -4   7     2860.67     2847.69    100.43 o
  -9  -4   7       25.65       16.87     88.67 o
  -8  -4   7     3926.42     3938.65     92.50 o
  -7  -4   7     1008.93      891.17     69.51 o
  -6  -4   7    10758.37    11219.21    124.77 o
  -5  -4   7     1538.63     1561.52     76.84 o
  -4  -4   7     7252.81     6529.48    108.09 o
  -3  -4   7       12.59        3.63     64.87 o
  -2  -4   7     6869.50     6567.13    138.61 o
  -1  -4   7       37.94       53.78     95.39 o
   3  -4   7       26.18       34.89     99.42 o
   4  -4   7     7893.74     7205.21    139.22 o
   5  -4   7        6.64       16.81     95.93 o
   6  -4   7     5136.79     5363.57    123.08 o
   7  -4   7       64.14       37.04     75.42 o
   8  -4   7     3415.88     3293.85    107.42 o
   9  -4   7      275.19      305.66    110.92 o
  10  -4   7     1502.56     1373.90     84.90 o
 -10  -3   7      140.40      145.00    109.64 o
  -9  -3   7     3813.02     4102.54    120.87 o
  -8  -3   7      384.81      387.47     91.56 o
  -7  -3   7     5635.81     5384.01     94.18 o
  -6  -3   7      947.65      841.09     79.73 o
  -5  -3   7     8610.17     8548.38    112.40 o
  -4  -3   7     4497.57     4648.12     94.65 o
  -3  -3   7    17909.66    17849.53    166.38 o
  -2  -3   7     1731.77     1569.85     89.88 o
  -1  -3   7     6427.67     6367.14    150.65 o
   0  -3   7       78.01       71.39    115.69 o
   2  -3   7      161.24      189.43    123.76 o
   3  -3   7    13678.60    13343.79    211.55 o
   4  -3   7     2171.70     2306.62    108.77 o
   5  -3   7     7677.53     6707.49    115.89 o
   6  -3   7      177.83      124.29     73.47 o
   7  -3   7     8568.11     8175.23    118.85 o
   8  -3   7        6.81       28.37     69.44 o
   9  -3   7     1861.92     1903.21     99.22 o
  10  -3   7       86.22       92.16    110.51 o
  11  -3   7     2596.88     2760.84    110.51 o
 -10  -2   7     3000.82     2864.03    100.03 o
  -9  -2   7      544.11      539.60     79.26 o
  -8  -2   7     3051.70     3031.75     87.46 o
  -7  -2   7     1034.77      969.89     79.26 o
  -6  -2   7     6561.63     6459.64     99.49 o
  -5  -2   7     1188.89     1228.77     83.96 o
  -4  -2   7     5045.53     4728.05     85.98 o
  -3  -2   7     7644.72     7369.97    123.49 o
  -2  -2   7    20389.79    21515.99    193.80 o
  -1  -2   7     5695.86     5484.30    133.30 o
   0  -2   7     6540.77     6727.92    169.94 o
   1  -2   7       39.93       43.49    115.89 o
   2  -2   7    11955.04    12880.35    238.17 o
   3  -2   7     1742.90     1641.58    104.46 o
   4  -2   7     3884.54     3485.70    102.78 o
   5  -2   7     2820.37     2891.32    101.51 o
   6  -2   7     9478.26     9119.24    129.47 o
   7  -2   7      690.08      721.43     76.43 o
   8  -2   7     5358.37     4909.88     91.49 o
   9  -2   7      259.97      222.04     75.63 o
  10  -2   7     3043.24     3052.72     91.83 o
  11  -2   7      103.34       98.21    111.46 o
 -10  -1   7     2298.11     2335.25     98.15 o
  -9  -1   7     1395.42     1433.19     94.72 o
  -8  -1   7     4063.34     3904.30     86.18 o
  -7  -1   7     4291.89     4299.37     92.97 o
  -6  -1   7     1282.94     1299.42     72.47 o
  -5  -1   7     4016.12     4034.04     87.12 o
  -4  -1   7     2733.02     2644.48     81.61 o
  -3  -1   7    14715.85    14696.04    134.85 o
  -2  -1   7    12772.79    12347.35    140.70 o
  -1  -1   7     8176.45     8206.42    144.93 o
   0  -1   7    15364.06    15319.13    196.29 o
   1  -1   7    15177.53    15878.76    231.31 o
   2  -1   7     8130.18     8737.95    183.05 o
   3  -1   7     9930.46     9962.62    163.22 o
   4  -1   7      414.33      273.60     87.19 o
   5  -1   7     6057.39     5899.20    110.78 o
   6  -1   7     3938.71     3507.55     94.92 o
   7  -1   7     6873.36     7237.41    114.75 o
   8  -1   7     3943.74     4002.24    103.32 o
   9  -1   7     3558.18     3506.00     83.02 o
  10  -1   7      427.75      500.07     77.31 o
  11  -1   7     3679.22     3821.41    122.88 o
  12  -1   7      407.01      425.65     92.03 o
 -10   0   7      546.38      583.16     91.62 o
  -9   0   7     1938.96     2125.85    115.15 o
  -8   0   7      984.85     1003.23     78.65 o
  -7   0   7     8578.69     8366.34    103.25 o
  -6   0   7     3825.62     3732.68     81.47 o
  -5   0   7     4040.28     3663.24     84.63 o
  -4   0   7     3620.80     3527.58     84.90 o
  -3   0   7     5583.20     5560.94    110.11 o
  -2   0   7     4300.34     4143.07     98.88 o
  -1   0   7     2226.32     1801.91     90.28 o
   0   0   7     1143.54     1048.47    106.14 o
   1   0   7    17788.95    19391.82    228.76 o
   2   0   7    30301.11    33252.62    289.39 o
   3   0   7     9710.18    10194.60    165.84 o
   4   0   7     8357.30     7928.73    130.88 o
   5   0   7     4036.38     4064.76    109.77 o
   6   0   7     4376.89     4128.02    104.26 o
   7   0   7     3888.65     3945.91    100.36 o
   8   0   7     2030.76     1995.84     86.92 o
   9   0   7     3679.68     3440.19     92.83 o
  10   0   7     3487.99     3414.92     90.89 o
  11   0   7     1193.40     1267.49    115.35 o
  12   0   7     1818.46     2053.52     92.90 o
  -9   1   7       69.60       64.00     89.14 o
  -8   1   7     3830.77     3829.61     92.03 o
  -7   1   7      588.56      599.83     67.16 o
  -6   1   7     6425.34     6132.06    100.09 o
  -5   1   7     1387.46     1270.65     99.69 o
  -4   1   7    12305.30    12149.78    127.66 o
  -3   1   7     4080.57     3904.64     90.82 o
  -2   1   7     4451.64     3962.72     87.39 o
  -1   1   7     3114.85     2977.83     96.40 o
   0   1   7    15277.65    16173.33    180.43 o
   1   1   7     4782.40     5418.83    138.01 o
   2   1   7    28526.55    30796.24    254.24 o
   3   1   7     4476.71     4564.43    117.37 o
   4   1   7     9091.10     8636.65    130.68 o
   5   1   7     4755.47     4790.23    103.25 o
   6   1   7    12261.67    12551.43    140.03 o
   7   1   7     4526.32     4382.79     95.46 o
   8   1   7     1997.88     2034.83    103.66 o
   9   1   7     1643.96     1754.99    100.03 o
  10   1   7     4534.86     4326.26     90.15 o
  11   1   7     1669.88     1880.89    116.23 o
  12   1   7     3851.73     3805.95    105.14 o
  -9   2   7     2062.64     2076.38     97.81 o
  -8   2   7       59.84       58.15     77.17 o
  -7   2   7     3685.90     3488.66     80.26 o
  -6   2   7      379.87      409.12     92.97 o
  -5   2   7     5508.12     5360.34     90.75 o
  -4   2   7      607.88      588.87     82.89 o
  -3   2   7    22067.68    22440.31    160.53 o
  -2   2   7      858.64      786.10     73.27 o
  -1   2   7    10076.60    10268.62    137.61 o
   0   2   7      114.52       88.94     79.73 o
   1   2   7     3970.16     3952.70    106.95 o
   2   2   7     3700.66     3769.11    110.92 o
   3   2   7     2262.98     1989.53    119.19 o
   4   2   7     1342.63     1186.08     78.45 o
   5   2   7    26688.64    28207.82    198.37 o
   6   2   7     6905.94     6868.49    107.42 o
   7   2   7    10319.45    10079.25    116.03 o
   8   2   7     2518.98     2406.31     90.68 o
   9   2   7     4957.09     4914.19     89.00 o
  10   2   7      383.93      399.17     77.98 o
  11   2   7     2165.41     2146.83     84.97 o
  12   2   7      499.67      515.33     85.98 o
  13   2   7     3029.88     3003.31     97.54 o
  -9   3   7       52.44       63.73     77.84 o
  -8   3   7     3762.02     3945.51    105.07 o
  -7   3   7        1.88       -8.67     64.33 o
  -6   3   7     2282.90     2260.77     79.52 o
  -5   3   7       91.50      101.64     66.15 o
  -4   3   7     7916.97     8148.00    124.16 o
  -3   3   7       33.17       28.97     65.21 o
  -2   3   7    14184.60    12760.43    125.91 o
  -1   3   7      394.71      401.66     74.75 o
   0   3   7    23423.33    24432.39    190.17 o
   1   3   7       96.08       46.85     92.57 o
   2   3   7     7217.61     7617.75    140.63 o
   3   3   7      655.44      664.03     93.10 o
   4   3   7     9897.90     9714.57    126.31 o
   5   3   7       32.58       51.09     88.47 o
   6   3   7    22930.39    22949.18    158.04 o
   7   3   7      705.88      722.78     61.24 o
   8   3   7     5861.41     5574.45     94.99 o
   9   3   7      501.91      474.93     79.93 o
  10   3   7     5370.60     5126.88     98.21 o
  11   3   7     1266.59     1223.39     71.12 o
  12   3   7     3803.25     3953.44    124.03 o
  13   3   7      102.45      133.30     99.49 o
  -8   4   7       86.53       81.34     78.72 o
  -7   4   7     3841.64     3774.96     91.36 o
  -6   4   7       71.15      114.55     74.48 o
  -5   4   7     3821.95     3794.73    106.01 o
  -4   4   7      294.84      241.53     95.99 o
  -3   4   7     7758.39     8420.26    115.42 o
  -2   4   7       13.90       -8.00     58.42 o
  -1   4   7     7826.31     7008.18    101.17 o
   0   4   7       79.70       66.48     75.76 o
   1   4   7    21814.13    22725.06    179.28 o
   2   4   7        8.67       13.24     90.62 o
   3   4   7    14791.26    15886.76    161.87 o
   4   4   7      965.03     1066.35     91.69 o
   5   4   7     3214.69     2868.46     81.94 o
   6   4   7      710.09      762.78     65.41 o
   7   4   7     7236.29     6606.86     92.30 o
   8   4   7      241.53      244.15     81.07 o
   9   4   7    12459.88    12631.29    123.96 o
  10   4   7      126.05      108.63     66.35 o
  11   4   7     4181.53     3937.10     86.99 o
  12   4   7      117.95      119.12     91.36 o
  13   4   7     2323.13     2370.21     88.60 o
  -8   5   7     2267.50     2344.33     88.94 o
  -7   5   7      398.32      389.96    101.17 o
  -6   5   7     3276.14     3086.60     78.79 o
  -5   5   7      176.66      158.18     76.97 o
  -4   5   7     4744.03     4852.07     97.74 o
  -3   5   7      143.39      105.14     80.94 o
  -2   5   7     3816.18     3461.23     86.11 o
  -1   5   7     1566.64     1394.00     92.16 o
   0   5   7     7807.93     9158.03    131.42 o
   1   5   7      848.99      809.97     89.27 o
   2   5   7    14297.53    14560.18    149.71 o
   3   5   7        3.94        9.61     86.05 o
   4   5   7     8745.79     8504.96    124.03 o
   5   5   7      292.92      285.29     71.12 o
   6   5   7    12720.78    12575.90    136.40 o
   7   5   7      618.48      500.14     73.74 o
   8   5   7     3122.21     3130.77     84.16 o
   9   5   7      798.54      840.55     81.81 o
  10   5   7     7112.92     6749.10    103.12 o
  11   5   7      297.59      246.77     76.43 o
  12   5   7     5037.01     5043.86     97.61 o
  13   5   7       22.93      -19.09    111.32 o
  -7   6   7     3021.70     2980.19    102.72 o
  -6   6   7      207.80      180.96    112.60 o
  -5   6   7     4021.05     3872.44     93.24 o
  -4   6   7      598.93      522.12     69.58 o
  -3   6   7     5819.44     5537.41     93.98 o
  -2   6   7      555.72      475.27     73.27 o
  -1   6   7     3493.19     3268.57     87.26 o
   0   6   7     2225.53     2012.31     83.56 o
   1   6   7     6771.95     6870.44    109.77 o
   2   6   7      324.23      262.37     96.26 o
   3   6   7     9197.98     8154.73    116.03 o
   4   6   7      885.23      851.58     98.62 o
   5   6   7    10032.20     9613.19    113.14 o
   6   6   7      478.38      421.49     62.99 o
   7   6   7     7490.25     7722.22    106.41 o
   8   6   7     1123.97     1011.30    101.71 o
   9   6   7     2015.38     1956.72     81.94 o
  10   6   7      146.89      164.09     66.95 o
  11   6   7     4349.34     4093.67     83.76 o
  12   6   7      116.32      146.41     91.36 o
  13   6   7     3282.24     3240.74    103.79 o
  -7   7   7      627.98      727.28    120.06 o
  -6   7   7     1189.03     1205.64     96.67 o
  -5   7   7      843.69      822.13     82.55 o
  -4   7   7     3465.19     3493.90     91.83 o
  -3   7   7     1229.06     1170.55     78.52 o
  -2   7   7     2482.62     2480.45     91.42 o
  -1   7   7      451.87      374.43     86.11 o
   0   7   7     4208.11     3944.50     95.25 o
   1   7   7      859.13      878.47     69.24 o
   2   7   7     4896.14     4741.76    100.57 o
   3   7   7     4040.08     3851.73     89.81 o
   4   7   7     2659.14     2498.54     91.02 o
   5   7   7      868.24      880.28     75.49 o
   6   7   7    10528.40    10598.48    120.93 o
   7   7   7      587.89      552.57     81.88 o
   8   7   7     2327.09     2149.31     85.84 o
   9   7   7     1145.10     1162.55     80.20 o
  10   7   7     4548.11     4596.22    109.71 o
  11   7   7      528.19      549.21     78.31 o
  12   7   7     1620.79     1543.03     85.71 o
  13   7   7      554.64      564.20     81.07 o
  -6   8   7      234.37      269.29     93.44 o
  -5   8   7      440.14      439.70     81.74 o
  -4   8   7      875.13      797.67     81.00 o
  -3   8   7     6360.24     6234.85     94.92 o
  -2   8   7     1553.11     1449.66    103.66 o
  -1   8   7     3987.04     3894.69     90.15 o
   0   8   7     2596.27     2515.61     98.62 o
   1   8   7     1542.99     1581.21    115.76 o
   2   8   7     1110.15     1147.36    117.98 o
   3   8   7     2942.29     2856.16     84.97 o
   4   8   7     1184.67     1168.47     75.22 o
   5   8   7     8169.68     8298.58    129.74 o
   6   8   7     3089.00     2847.89     97.00 o
   7   8   7     4003.59     4034.11    116.90 o
   8   8   7      849.67      792.35    101.51 o
   9   8   7     3228.01     3075.17     88.13 o
  10   8   7      907.24      940.85     77.31 o
  11   8   7     1862.09     1868.32     99.89 o
  12   8   7     1028.61      994.83     96.06 o
  13   8   7      849.66      877.32     83.83 o
  -5   9   7     1149.56     1141.38     91.29 o
  -4   9   7      543.74      514.39     84.03 o
  -3   9   7     2397.80     2299.83     89.34 o
  -2   9   7      499.22      499.26     83.02 o
  -1   9   7      653.22      694.08     74.21 o
   0   9   7     4276.05     4108.99     93.51 o
   1   9   7     2233.01     2215.06    103.39 o
   2   9   7     1917.95     1906.24     94.99 o
   3   9   7      791.91      762.17     80.94 o
   4   9   7     1009.49      962.29    112.60 o
   5   9   7     1263.38     1169.61     90.35 o
   6   9   7     3809.50     3916.94    121.47 o
   7   9   7     3234.95     3143.81     94.04 o
   8   9   7     2163.90     2143.80     94.72 o
   9   9   7     1653.92     1619.46     82.89 o
  10   9   7     2540.81     2498.47     93.31 o
  11   9   7      354.32      375.37     89.07 o
  12   9   7      693.35      712.70     89.74 o
  13   9   7      526.91      548.34     98.55 o
  -4  10   7     1033.01     1020.17    119.66 o
  -3  10   7      805.72      866.50     86.25 o
  -2  10   7      764.00      800.69     97.47 o
  -1  10   7      789.48      771.38     75.09 o
   0  10   7     4678.48     4732.28    119.72 o
   1  10   7     3841.31     3676.62    120.53 o
   2  10   7     2517.56     2545.66    116.70 o
   3  10   7     2154.35     2052.38     85.57 o
   4  10   7     1102.35     1094.25     87.86 o
   5  10   7      530.03      533.14     90.82 o
   6  10   7     1510.22     1533.35    111.39 o
   7  10   7     1666.21     1556.61    108.70 o
   8  10   7     1036.36     1026.56     81.81 o
   9  10   7     4440.42     4306.69     94.18 o
  10  10   7     3388.48     3413.30     95.25 o
  11  10   7     1072.23     1101.92     84.84 o
  12  10   7     1101.20      955.24     85.24 o
  -3  11   7     1037.35      982.12     94.38 o
  -2  11   7      457.32      428.28    121.07 o
  -1  11   7     1946.56     1919.75    111.79 o
   0  11   7      280.41      283.21     80.73 o
   1  11   7     3670.39     3636.62    118.18 o
   2  11   7      344.62      372.62     76.57 o
   3  11   7      835.45      818.30     84.97 o
   4  11   7     2487.56     2386.41     85.71 o
   5  11   7     2314.05     2289.41    113.67 o
   6  11   7     1332.12     1323.95     87.52 o
   7  11   7     1183.59     1161.27     95.79 o
   8  11   7      146.22      108.30     88.06 o
   9  11   7     1071.79     1152.33    108.23 o
  10  11   7     1533.36     1473.52     89.14 o
  11  11   7     1420.21     1486.16    120.33 o
  12  11   7     1495.31     1454.84    105.88 o
  -2  12   7      944.09      933.66    102.72 o
  -1  12   7      365.24      413.69     86.99 o
   0  12   7     1718.85     1742.48     95.52 o
   1  12   7      292.91      240.52     98.21 o
   2  12   7     2036.23     2157.78    112.67 o
   3  12   7      397.55      392.85     74.95 o
   4  12   7     5537.71     5596.77    124.23 o
   5  12   7      999.17     1038.66     83.96 o
   6  12   7     1755.62     1710.82     81.47 o
   7  12   7     1176.47     1189.91     85.04 o
   8  12   7      714.64      833.29     96.60 o
   9  12   7      301.79      347.54    120.80 o
  10  12   7     1789.67     1938.10     99.09 o
  11  12   7      388.34      346.67     91.76 o
  -1  13   7     1370.64     1466.60    103.79 o
   0  13   7      751.63      773.73     92.03 o
   1  13   7     1800.22     1855.89    104.93 o
   2  13   7       80.55      108.03     89.27 o
   3  13   7     2334.58     2282.48    106.35 o
   4  13   7        5.76        6.59    123.82 o
   5  13   7     3006.81     3013.40    113.54 o
   6  13   7      518.55      494.76     90.75 o
   7  13   7     1899.36     1978.37    130.68 o
   8  13   7      549.82      679.35    123.22 o
   9  13   7     1182.25     1210.41     99.22 o
  10  13   7      350.48      404.88     93.51 o
   1  14   7      155.53      184.66    125.77 o
   2  14   7     1148.74     1129.28    112.93 o
   3  14   7      196.93      218.68    124.97 o
   4  14   7     1351.01     1344.93    111.72 o
   5  14   7        8.81      -44.90     87.26 o
   6  14   7     2735.12     2791.56    133.84 o
   7  14   7       43.43       82.15    110.98 o
   8  14   7     2925.58     3106.70    114.14 o
   9  14   7      264.15      236.29    108.09 o
   4  15   7       99.20       85.44     98.68 o
   5  15   7     1554.21     1522.73    108.23 o
   6  15   7        3.93       28.37     87.46 o
   7  15   7     1983.05     2023.74    113.00 o
  -6 -12   8     1756.63     1860.12    148.50 o
  -5 -12   8      783.03      854.00    153.00 o
  -4 -12   8      340.94      365.76    150.44 o
  -7 -11   8     1513.62     1555.33    123.62 o
  -6 -11   8     1229.64     1395.75    148.36 o
  -5 -11   8      597.31      604.06    120.73 o
  -4 -11   8      803.58      830.81    156.23 o
  -3 -11   8     1300.07     1153.54    224.19 o
   4 -11   8      506.52      464.44    173.50 o
  -8 -10   8      428.00      471.57    113.94 o
  -7 -10   8     1578.94     1720.77    122.14 o
  -6 -10   8     1689.42     1750.08    122.75 o
  -5 -10   8     1911.78     2043.10    143.86 o
  -4 -10   8      861.75      825.43    105.27 o
  -3 -10   8     2963.41     2724.81    169.27 o
   4 -10   8     1295.85     1113.88    154.34 o
   5 -10   8      720.36      741.47    147.69 o
  -9  -9   8      433.99      480.11    126.71 o
  -8  -9   8      738.69      861.39    114.28 o
  -7  -9   8      549.27      615.09    113.61 o
  -6  -9   8     2462.44     2683.74    125.17 o
  -5  -9   8      343.34      308.69     95.93 o
  -4  -9   8     2840.69     2772.07    118.38 o
  -3  -9   8     2080.71     1953.29    150.11 o
   4  -9   8     2199.16     2040.08    162.54 o
   5  -9   8      704.99      722.98    134.85 o
   6  -9   8      577.16      579.80    119.25 o
  -9  -8   8     1096.99     1086.79     83.49 o
  -8  -8   8      375.27      416.92     90.68 o
  -7  -8   8     2034.41     2202.22    101.04 o
  -6  -8   8      169.08      166.38     91.89 o
  -5  -8   8     1811.45     1840.56    104.40 o
  -4  -8   8      533.56      413.62    100.97 o
  -3  -8   8     4341.43     4001.37    141.77 o
  -2  -8   8      986.24      864.01    205.10 o
   4  -8   8      323.09      288.79    122.75 o
   5  -8   8     1957.07     2006.94    138.95 o
   6  -8   8      371.27      368.04    116.09 o
   7  -8   8     1881.53     1883.25    125.10 o
  -9  -7   8      179.44      229.57    110.72 o
  -8  -7   8     1744.92     1998.47    117.24 o
  -7  -7   8      412.59      437.55     92.97 o
  -6  -7   8     1957.31     2018.90     93.37 o
  -5  -7   8      315.65      276.55     92.83 o
  -4  -7   8     2574.48     2392.39    110.58 o
  -3  -7   8      432.99      414.76     99.15 o
  -2  -7   8     5729.74     5766.37    210.41 o
   3  -7   8      261.49      229.57    215.31 o
   4  -7   8     2695.64     2604.95    142.51 o
   5  -7   8      238.99      152.53     94.45 o
   6  -7   8     1972.71     2015.74    116.50 o
   7  -7   8       67.80       62.92    112.93 o
   8  -7   8     2101.56     2249.54    123.96 o
 -10  -6   8       61.58      105.00    129.07 o
  -9  -6   8     2474.88     2585.19    119.12 o
  -8  -6   8       66.49       92.43     90.08 o
  -7  -6   8     4840.09     4999.02    112.46 o
  -6  -6   8      296.97      322.67     92.57 o
  -5  -6   8     1942.44     1876.66     94.25 o
  -4  -6   8        5.65        5.78     82.42 o
  -3  -6   8     2825.26     2822.75    117.51 o
  -2  -6   8      221.09      193.80    115.56 o
   3  -6   8     3658.46     3642.74    248.05 o
   4  -6   8      341.59      331.07    119.66 o
   5  -6   8     2077.88     1917.80    108.56 o
   6  -6   8       14.98       12.30     82.35 o
   7  -6   8     2000.93     2047.00    120.87 o
   8  -6   8       76.57       70.85    110.92 o
   9  -6   8     1820.03     1866.51     90.28 o
 -10  -5   8     2476.53     2484.82    100.30 o
  -9  -5   8       22.77      -21.11     97.74 o
  -8  -5   8     4501.06     4803.61    125.44 o
  -7  -5   8      267.18      206.64     75.02 o
  -6  -5   8     4495.29     4665.66     98.62 o
  -5  -5   8        3.68       20.37     92.57 o
  -4  -5   8     3991.91     3956.20    117.24 o
  -3  -5   8      747.50      681.91    101.04 o
  -2  -5   8     4694.66     4639.45    126.45 o
  -1  -5   8       66.48       63.86    121.14 o
   3  -5   8      154.26      126.04    145.47 o
   4  -5   8     6631.73     6198.34    162.54 o
   5  -5   8       57.38       56.53     93.37 o
   6  -5   8     1355.09     1342.57    100.83 o
   7  -5   8      116.67      127.66     81.94 o
   8  -5   8     2861.14     3076.45    124.63 o
   9  -5   8       10.41       -9.55     98.95 o
  10  -5   8     1348.35     1548.21    131.82 o
 -10  -4   8        8.78       -9.68    109.64 o
  -9  -4   8      808.29      906.63    111.46 o
  -8  -4   8       43.25      -18.02     77.17 o
  -7  -4   8     5031.01     5101.67     92.90 o
  -6  -4   8       43.26       37.04     82.35 o
  -5  -4   8     9580.90     9681.49    122.95 o
  -4  -4   8      743.96      757.13     83.09 o
  -3  -4   8     6486.88     6316.92    122.14 o
  -2  -4   8       98.19       89.88     79.52 o
  -1  -4   8     2261.73     2273.74    128.46 o
   3  -4   8     7679.76     7246.28    192.46 o
   4  -4   8       51.20       36.43    106.08 o
   5  -4   8     5431.19     5226.10    131.15 o
   6  -4   8       51.90       24.33     83.36 o
   7  -4   8     4333.46     4034.38    106.95 o
   8  -4   8        2.71       10.02     91.29 o
   9  -4   8     1237.20     1322.88    115.29 o
  10  -4   8      126.60      114.82    111.32 o
 -10  -3   8     3580.89     3542.98    104.06 o
  -9  -3   8      166.37      158.31     88.67 o
  -8  -3   8     3458.38     3478.58     89.88 o
  -7  -3   8      675.08      625.04     93.91 o
  -6  -3   8     5919.77     5870.97     94.45 o
  -5  -3   8      781.11      781.87     80.40 o
  -4  -3   8     9253.32     9496.36    131.76 o
  -3  -3   8      820.15      687.89     75.63 o
  -2  -3   8     9702.86    10133.16    148.29 o
  -1  -3   8      684.60      800.89     95.66 o
   0  -3   8     6400.44     5842.60    180.43 o
   1  -3   8     1062.99      931.10    149.77 o
   2  -3   8     8083.63     7407.35    238.10 o
   3  -3   8      468.92      392.31     92.50 o
   4  -3   8     4571.15     4499.76    123.42 o
   5  -3   8      619.78      658.18    101.91 o
   6  -3   8     6254.27     6550.66    130.34 o
   7  -3   8       40.91        9.95     93.57 o
   8  -3   8     4479.48     4566.71    113.40 o
   9  -3   8       40.44       61.31     64.33 o
  10  -3   8     1262.89     1209.47     88.53 o
  11  -3   8        2.23      -30.59    110.98 o
 -10  -2   8      712.71      742.95     80.33 o
  -9  -2   8     3174.52     3211.64    101.10 o
  -8  -2   8      714.97      687.49     79.12 o
  -7  -2   8     5873.68     5670.38     99.02 o
  -6  -2   8       51.28       34.96     92.23 o
  -5  -2   8     1729.14     1757.27     92.10 o
  -4  -2   8     1306.98     1225.00    102.04 o
  -3  -2   8    11836.83    12132.43    141.57 o
  -2  -2   8     1521.54     1335.31     71.32 o
  -1  -2   8    17337.65    17541.71    187.01 o
   0  -2   8     2929.02     2974.07    133.84 o
   1  -2   8     8670.64     8358.14    184.26 o
   2  -2   8      604.19      590.15    108.36 o
   3  -2   8     2229.90     1919.88    108.50 o
   4  -2   8      211.73      241.73     83.76 o
   5  -2   8     6831.53     6493.25    124.03 o
   6  -2   8      306.63     1313.87    103.12 o
   7  -2   8     7684.03     7905.06    130.41 o
   8  -2   8      451.34      422.70     72.47 o
   9  -2   8     2627.46     2676.61     88.87 o
  10  -2   8       38.25       30.99     99.36 o
  11  -2   8     2767.28     2718.29     90.75 o
 -10  -1   8     1599.10     1612.61    113.00 o
  -9  -1   8     1069.09     1104.20    112.33 o
  -8  -1   8     3177.89     3257.62    101.57 o
  -7  -1   8     2153.04     2089.62     84.43 o
  -6  -1   8     6337.15     6194.44    101.04 o
  -5  -1   8      185.11      175.92     93.78 o
  -4  -1   8     7267.35     7639.33    113.94 o
  -3  -1   8     6084.40     6012.41    112.26 o
  -2  -1   8     8238.60     7985.93    118.45 o
  -1  -1   8     5230.38     5369.96    117.37 o
   0  -1   8    10761.66    10904.75    169.47 o
   1  -1   8      240.19      224.93     99.42 o
   2  -1   8    14757.36    14640.25    211.89 o
   3  -1   8     9276.57     9552.69    165.97 o
   4  -1   8     5345.98     5430.86    125.71 o
   5  -1   8      332.53      296.45     68.37 o
   6  -1   8     4734.18     4639.25     89.81 o
   7  -1   8      658.83      615.90     81.68 o
   8  -1   8     4970.69     4873.25    101.57 o
   9  -1   8     1355.83     1417.73     82.89 o
  10  -1   8     4117.11     4241.15    110.65 o
  11  -1   8      197.21      210.00     91.76 o
  12  -1   8     1161.26     1158.65     83.89 o
  -9   0   8      685.13      766.14     80.13 o
  -8   0   8     2099.35     2210.02     97.47 o
  -7   0   8     4098.53     4076.46    105.74 o
  -6   0   8     3009.21     2994.24    103.25 o
  -5   0   8     3876.05     3793.11    108.63 o
  -4   0   8     5671.93     5847.31    120.60 o
  -3   0   8     8043.63     7885.03    107.76 o
  -2   0   8      290.45      268.56     74.48 o
  -1   0   8     2995.94     2722.25     93.51 o
   0   0   8     4822.53     4942.29    127.12 o
   1   0   8    17084.26    17799.45    199.85 o
   2   0   8    11496.43    11976.61    188.29 o
   3   0   8    10483.95    11471.70    171.28 o
   4   0   8      752.00      740.06     92.97 o
   5   0   8     8893.81     8764.04    134.24 o
   6   0   8     2498.18     2423.31     83.22 o
   7   0   8     3900.36     3974.08    114.82 o
   8   0   8      944.14      901.19     81.54 o
   9   0   8     2924.55     2920.96     81.14 o
  10   0   8     1353.75     1390.30     72.80 o
  11   0   8     3868.94     4312.27    125.30 o
  12   0   8      864.42      914.70     94.99 o
  -9   1   8     1749.48     1762.31     96.67 o
  -8   1   8      327.14      410.46    110.18 o
  -7   1   8     5482.32     5519.80    110.04 o
  -6   1   8     1233.12     1185.34     80.06 o
  -5   1   8     3694.00     3447.86     92.03 o
  -4   1   8     8104.73     8408.29    113.94 o
  -3   1   8     9050.53     8887.66    101.84 o
  -2   1   8     6125.47     5876.68    101.84 o
  -1   1   8     4615.14     4697.06    113.34 o
   0   1   8     3753.62     3832.91    105.07 o
   1   1   8     7464.01     7050.73    130.68 o
   2   1   8     5792.96     5522.69    122.61 o
   3   1   8    18811.09    21451.33    206.44 o
   4   1   8    12054.34    13130.63    160.46 o
   5   1   8     3063.80     3157.86     96.06 o
   6   1   8     4940.41     4558.51     96.94 o
   7   1   8     4742.32     4744.31    119.32 o
   8   1   8     3807.10     3879.90     96.60 o
   9   1   8     2455.74     2497.39     78.65 o
  10   1   8     2524.96     2671.10    102.65 o
  11   1   8     1259.07     1257.94     84.36 o
  12   1   8     1379.76     1487.10     85.37 o
  -9   2   8      807.99      825.83     81.34 o
  -8   2   8     2732.69     2672.44     99.89 o
  -7   2   8      473.90      470.36     92.83 o
  -6   2   8     4285.55     4222.40     82.62 o
  -5   2   8      538.48      506.59     95.39 o
  -4   2   8     9165.68     8912.87    113.47 o
  -3   2   8     3901.40     3616.92     77.71 o
  -2   2   8     7844.70     7166.96     98.75 o
  -1   2   8     4954.02     4772.15    111.19 o
   0   2   8    19594.57    20702.33    180.22 o
   1   2   8     2863.43     2803.26    108.36 o
   2   2   8     5054.30     4925.61    118.51 o
   3   2   8      735.73      694.14     91.22 o
   4   2   8     3633.77     3365.17    114.35 o
   5   2   8    10049.42    10035.15    125.03 o
   6   2   8     7911.26     7637.52    105.34 o
   7   2   8     6803.92     6363.78    101.24 o
   8   2   8     4101.46     3942.15    112.33 o
   9   2   8     3252.48     3230.46     91.89 o
  10   2   8     4603.00     4621.23    110.78 o
  11   2   8     1471.49     1540.07    111.66 o
  12   2   8     1928.58     2036.58     98.82 o
  13   2   8      688.87      752.63    111.99 o
  -8   3   8      299.12      321.66     79.19 o
  -7   3   8     3922.25     3976.56     92.23 o
  -6   3   8      314.66      303.71     76.16 o
  -5   3   8     3665.36     3776.24    106.14 o
  -4   3   8        8.25      -43.69     77.51 o
  -3   3   8    12182.74    12003.90    119.25 o
  -2   3   8      574.01      533.48     70.05 o
  -1   3   8     9195.37     8340.46    114.14 o
   0   3   8     5888.20     5823.31    108.30 o
   1   3   8    10758.23    10320.71    141.84 o
   2   3   8     1537.89     1556.41    101.78 o
   3   3   8    22397.77    25935.22    209.00 o
   4   3   8      841.01      988.65     82.55 o
   5   3   8     8540.92     8430.68    117.77 o
   6   3   8       41.85       39.19     59.49 o
   7   3   8    11583.75    10860.58    117.51 o
   8   3   8     6880.85     6826.68    123.15 o
   9   3   8     3812.30     3784.17    109.51 o
  10   3   8     1245.50     1249.27     82.21 o
  11   3   8     3024.12     2807.63     79.12 o
  12   3   8      635.74      601.98     93.31 o
  13   3   8     3464.30     3461.10    105.14 o
  -8   4   8     4326.07     4508.56    107.09 o
  -7   4   8       23.36       22.65     90.41 o
  -6   4   8     2397.90     2505.06     76.30 o
  -5   4   8      260.21      276.96     76.50 o
  -4   4   8     8098.79     7607.47    119.99 o
  -3   4   8       26.07        4.91     97.41 o
  -2   4   8     9722.35     9070.37    110.51 o
  -1   4   8       82.08       65.95     69.04 o
   0   4   8    16940.94    16371.10    148.50 o
   1   4   8     1542.03     1335.45     77.71 o
   2   4   8    14562.27    14105.09    149.77 o
   3   4   8      866.88      923.24    105.88 o
   4   4   8    11872.18    12830.95    147.55 o
   5   4   8      135.98       97.61     77.51 o
   6   4   8     5903.59     5653.70     99.89 o
   7   4   8      135.43      115.76     84.84 o
   8   4   8     6611.44     6258.17    107.89 o
   9   4   8     3103.82     2907.92     81.74 o
  10   4   8     6134.32     6134.75    102.65 o
  11   4   8     1764.42     1657.44     74.08 o
  12   4   8     4641.81     4541.10    108.30 o
  13   4   8      149.19      155.49     91.83 o
  -7   5   8     3951.34     3928.50    106.01 o
  -6   5   8        1.37        7.19     78.99 o
  -5   5   8     5370.43     5165.53     97.07 o
  -4   5   8       73.02       49.54     94.52 o
  -3   5   8     4496.45     4478.85    112.13 o
  -2   5   8       16.65      -19.29     81.94 o
  -1   5   8     5557.24     5377.22    106.62 o
   0   5   8      972.59     1004.31     68.84 o
   1   5   8    16815.83    16162.71    144.46 o
   2   5   8       95.97      118.98     68.16 o
   3   5   8    14271.55    13040.35    140.29 o
   4   5   8     1727.02     1837.13     90.82 o
   5   5   8     7210.68     7169.11    116.09 o
   6   5   8       29.95       29.51     84.90 o
   7   5   8    14975.75    16074.98    140.90 o
   8   5   8        0.93       11.09     80.06 o
   9   5   8     4456.75     4178.64     91.09 o
  10   5   8      232.67      188.36     77.71 o
  11   5   8     5662.78     5507.16    104.80 o
  12   5   8      872.13      772.79     95.79 o
  13   5   8     2647.31     2519.58    110.04 o
  -7   6   8      204.32      217.60     80.73 o
  -6   6   8     2443.01     2607.17     88.40 o
  -5   6   8      107.45      105.88     76.90 o
  -4   6   8     8440.84     8158.09    109.91 o
  -3   6   8       78.37       83.63     72.67 o
  -2   6   8     3998.09     3719.30     97.88 o
  -1   6   8      302.02      232.05    104.60 o
   0   6   8     8943.32     8647.94    122.55 o
   1   6   8     1028.28      958.13     77.04 o
   2   6   8    15495.52    15086.34    143.12 o
   3   6   8     1342.08     1194.88     80.13 o
   4   6   8    10380.09    10077.37    127.99 o
   5   6   8      114.76      131.55     65.21 o
   6   6   8     9331.88     8762.42    117.03 o
   7   6   8      125.99      108.09    104.06 o
   8   6   8     4468.69     4268.98     91.29 o
   9   6   8      256.39      229.57     78.79 o
  10   6   8     4676.96     4540.97     96.53 o
  11   6   8        1.76       -2.08     66.68 o
  12   6   8     5663.11     5769.06    113.47 o
  13   6   8      139.61      137.20    113.00 o
  -6   7   8      757.43      823.28     83.29 o
  -5   7   8      478.33      445.08     94.31 o
  -4   7   8      412.31      503.97     96.13 o
  -3   7   8     5983.05     5692.90     92.43 o
  -2   7   8      235.51     1453.76    102.72 o
  -1   7   8     6736.56     6284.12    105.47 o
   0   7   8     1187.52     1111.39    111.52 o
   1   7   8     2294.31     2273.88    118.92 o
   2   7   8     1439.81     1242.41     73.00 o
   3   7   8     5734.03     5570.35    108.09 o
   4   7   8     1558.20     1402.87     97.47 o
   5   7   8    12252.31    11837.33    126.58 o
   6   7   8     1302.90     1345.67     91.36 o
   7   7   8     7074.25     7290.44    128.60 o
   8   7   8       26.03      -23.26     76.43 o
   9   7   8     2661.54     2454.03    104.80 o
  10   7   8      610.70      545.24     96.67 o
  11   7   8     6494.65     6184.50     94.38 o
  12   7   8      913.13      946.63     89.00 o
  13   7   8     1953.89     2047.20     87.93 o
  -6   8   8      796.71      793.23    112.26 o
  -5   8   8     2022.34     2069.52     93.84 o
  -4   8   8     1125.34     1049.41    106.08 o
  -3   8   8     1310.71     1306.00     74.01 o
  -2   8   8     2330.22     2229.98     80.47 o
  -1   8   8       44.67       49.01     89.61 o
   0   8   8    11255.59    11354.33    128.73 o
   1   8   8      699.09      719.01     80.13 o
   2   8   8     5735.61     5654.91    111.46 o
   3   8   8     5916.56     5633.40    103.12 o
   4   8   8     1562.21     1511.77    116.90 o
   5   8   8     2894.84     2911.15    109.71 o
   6   8   8     7078.13     7254.35    116.77 o
   7   8   8     1677.47     1591.77    109.10 o
   8   8   8     6065.16     5897.79    120.13 o
   9   8   8      500.68      535.77     77.64 o
  10   8   8     3410.98     3256.20     87.99 o
  11   8   8      608.50      514.19    115.15 o
  12   8   8     1478.86     1558.43    117.98 o
  13   8   8      295.75      310.37     81.81 o
  -5   9   8      574.76      538.25     84.23 o
  -4   9   8     2365.04     2313.00     91.15 o
  -3   9   8     1268.70     1335.65    119.93 o
  -2   9   8     2047.64     1991.54     88.94 o
  -1   9   8      291.68      239.65    101.71 o
   0   9   8      940.25      912.08     89.34 o
   1   9   8     4053.76     4198.73    122.48 o
   2   9   8      618.11      516.14    110.25 o
   3   9   8     7162.70     7100.27    108.30 o
   4   9   8     1220.68     1162.95     98.75 o
   5   9   8     1393.63     1279.05    113.34 o
   6   9   8     3804.87     3784.17    108.70 o
   7   9   8     1957.07     2005.52    111.25 o
   8   9   8     1303.74     1259.02    104.13 o
   9   9   8     4062.29     4006.81    100.77 o
  10   9   8     1072.40      987.37     99.36 o
  11   9   8     2741.57     2814.95     92.43 o
  12   9   8      415.73      548.40     89.81 o
  13   9   8     1213.00     1311.45    101.51 o
  -4  10   8      984.99      973.12     99.42 o
  -3  10   8      620.71      618.18     98.55 o
  -2  10   8      251.81      282.34    119.72 o
  -1  10   8     2112.22     2209.81     92.03 o
   0  10   8     1363.96     1281.27     78.58 o
   1  10   8     3039.31     3047.14    104.13 o
   2  10   8     2257.83     2327.66    114.82 o
   3  10   8      884.06      862.47     93.98 o
   4  10   8     5441.82     5073.30    112.19 o
   5  10   8     2421.42     2336.73     86.31 o
   6  10   8     1854.16     1980.11     91.36 o
   7  10   8     4250.51     4281.15    108.56 o
   8  10   8      317.69      302.44     72.67 o
   9  10   8     1828.14     1871.01     77.58 o
  10  10   8     2667.64     2830.42    125.91 o
  11  10   8      914.52      880.48     84.57 o
  12  10   8     2350.36     2281.54     90.21 o
  -3  11   8     1352.88     1360.19     89.54 o
  -2  11   8      685.66      657.44    100.97 o
  -1  11   8      372.94      391.71     95.05 o
   0  11   8     3314.06     3178.97    116.56 o
   1  11   8      392.64      466.66     91.49 o
   2  11   8     2929.02     2915.65     87.86 o
   3  11   8      539.30      457.99     92.57 o
   4  11   8      745.47      745.10     93.57 o
   5  11   8     1568.32     1583.63     92.63 o
   6  11   8     1002.31      974.66     89.14 o
   7  11   8     3130.68     3187.30    102.99 o
   8  11   8     1479.71     1545.32     94.99 o
   9  11   8      320.69      330.27    119.93 o
  10  11   8     2741.80     2694.83     94.04 o
  11  11   8      456.49      553.58    102.65 o
  12  11   8      962.13      905.83    105.27 o
  -2  12   8      524.40      612.94    104.93 o
  -1  12   8     1051.36     1027.90    110.51 o
   0  12   8      711.73      720.70    126.71 o
   1  12   8      944.22     1141.91    111.86 o
   2  12   8      158.21      126.45     98.82 o
   3  12   8     2865.75     2841.84     93.10 o
   4  12   8     1033.52      909.66     92.90 o
   5  12   8     4407.15     4248.55    102.85 o
   6  12   8      460.77      445.62     75.49 o
   7  12   8     1478.67     1392.32     98.28 o
   8  12   8     1210.15     1243.08     99.56 o
   9  12   8      954.76     1073.35    124.77 o
  10  12   8      637.72      695.55     95.12 o
  11  12   8     1852.20     1824.02     99.15 o
   0  13   8     1565.43     1638.82    114.88 o
   1  13   8      587.95      547.87    110.78 o
   2  13   8     1639.84     1723.12    130.08 o
   3  13   8      215.07      215.92    106.68 o
   4  13   8     2132.30     2180.44    114.88 o
   5  13   8       10.99        2.08    100.77 o
   6  13   8     2673.50     2620.21    112.06 o
   7  13   8      760.51      778.31     91.15 o
   8  13   8      878.38      794.71    126.65 o
   9  13   8      273.52      313.59     96.20 o
  10  13   8     1091.03     1056.41     89.27 o
   2  14   8      143.20      192.93     89.61 o
   3  14   8     1174.49     1290.07    128.40 o
   4  14   8      208.85      183.92    107.35 o
   5  14   8     1324.87     1365.03    106.08 o
   6  14   8       52.06       96.13    123.56 o
   7  14   8     3205.05     3301.04    114.68 o
   8  14   8      188.39      200.12     87.99 o
   9  14   8     1672.81     1748.40    137.00 o
   5  15   8        8.43       31.86    147.49 o
   6  15   8     1975.74     2087.13    128.60 o
  -5 -12   9      743.07      896.75    182.71 o
  -6 -11   9     2413.46     2591.24    149.37 o
  -5 -11   9      511.44      502.22    122.55 o
  -4 -11   9      873.61      968.61    181.10 o
  -7 -10   9      954.31      912.35    107.02 o
  -6 -10   9     1220.11     1399.51    134.51 o
  -5 -10   9     1244.67     1276.16    124.16 o
  -4 -10   9     1800.53     1852.93    162.21 o
   5 -10   9      733.50      728.63    182.38 o
  -8  -9   9      230.37      250.07    100.97 o
  -7  -9   9     1510.82     1697.91    119.45 o
  -6  -9   9      655.86      727.15    115.56 o
  -5  -9   9     2807.81     2715.73    130.88 o
  -4  -9   9      924.46      962.23    124.77 o
  -3  -9   9     2344.82     2367.38    179.01 o
   5  -9   9     1205.48     1378.20    172.16 o
   6  -9   9      350.55      399.98    146.41 o
  -8  -8   9      972.82     1005.92     96.20 o
  -7  -8   9      107.20      119.25    110.72 o
  -6  -8   9     1630.15     1776.09    119.39 o
  -5  -8   9      122.30      106.28     92.30 o
  -4  -8   9     2922.11     2849.57    116.83 o
  -3  -8   9     1451.86     1328.46    133.57 o
   4  -8   9     2362.24     2060.71    226.94 o
   5  -8   9      430.59      350.57    137.87 o
   6  -8   9      951.93     1030.12    127.79 o
   7  -8   9      665.54      711.08    118.65 o
  -9  -7   9     2150.96     2226.28    108.97 o
  -8  -7   9      510.71      517.35     85.31 o
  -7  -7   9     3314.59     3503.92    124.63 o
  -6  -7   9      339.12      303.65     66.28 o
  -5  -7   9     1464.98     1376.86     91.36 o
  -4  -7   9       13.79       20.44     91.42 o
  -3  -7   9     2826.12     2991.55    130.28 o
  -2  -7   9      302.85      256.66    165.97 o
   4  -7   9      827.17      661.88    160.80 o
   5  -7   9     2739.64     2673.25    135.19 o
   6  -7   9       23.07       48.60    112.06 o
   7  -7   9     2796.83     2690.73    129.40 o
   8  -7   9      263.23      255.18    114.14 o
  -9  -6   9        7.99      -14.52     98.28 o
  -8  -6   9     3864.84     3865.44    106.48 o
  -7  -6   9       22.44       34.82     96.06 o
  -6  -6   9     1788.95     1728.43     84.36 o
  -5  -6   9      407.15      434.80     84.57 o
  -4  -6   9     2082.58     1933.19     96.67 o
  -3  -6   9      147.84      164.09     94.31 o
  -2  -6   9     5143.86     5031.22    168.93 o
   4  -6   9     4139.46     3595.95    169.13 o
   5  -6   9        9.34       20.10     93.57 o
   6  -6   9      955.25      973.65    103.93 o
   7  -6   9       30.84       20.37    111.25 o
   8  -6   9     1949.65     2050.77    122.14 o
   9  -6   9      253.92      196.76     80.53 o
  -9  -5   9     1699.26     1764.26     90.75 o
  -8  -5   9       45.55       79.05     89.27 o
  -7  -5   9     4019.28     3942.75     89.54 o
  -6  -5   9        6.14       -8.07     81.00 o
  -5  -5   9     3916.24     3749.49    103.25 o
  -4  -5   9        5.73        5.71     92.43 o
  -3  -5   9     4081.80     4205.73    123.49 o
  -2  -5   9      481.29      373.49     99.49 o
  -1  -5   9     2448.67     2299.22    180.83 o
   4  -5   9      564.22      486.89    124.63 o
   5  -5   9     2265.08     2097.82    115.56 o
   6  -5   9        6.66       26.75    100.30 o
   7  -5   9     2701.17     2655.70    108.77 o
   8  -5   9      167.86       99.02    111.12 o
   9  -5   9     1484.69     1412.48     87.46 o
  -9  -4   9        2.16       34.01     76.70 o
  -8  -4   9     2355.62     2364.29     99.42 o
  -7  -4   9      125.04      147.15     81.54 o
  -6  -4   9      899.24      933.19     86.31 o
  -5  -4   9      336.64      275.48     77.37 o
  -4  -4   9     8788.58     8792.13    137.20 o
  -3  -4   9      571.15      550.35     90.08 o
  -2  -4   9     5776.12     6172.80    140.90 o
  -1  -4   9        3.15        4.37     83.09 o
   0  -4   9     2224.01     1903.95    192.73 o
   3  -4   9       75.06       66.55    162.41 o
   4  -4   9     5082.59     4925.21    161.00 o
   5  -4   9       82.03      112.33     94.72 o
   6  -4   9     3852.70     3767.57    116.83 o
   7  -4   9       41.23       59.69     92.70 o
   8  -4   9     2601.56     2469.76     85.78 o
   9  -4   9       50.34       49.95     98.62 o
  10  -4   9      509.60      547.66     93.44 o
  -9  -3   9     2318.05     2394.07     98.55 o
  -8  -3   9        8.25       40.47     88.94 o
  -7  -3   9     4704.30     4806.56    109.37 o
  -6  -3   9       18.77       18.55     74.15 o
  -5  -3   9     3919.61     3861.55     96.26 o
  -4  -3   9     2073.49     2078.86    104.60 o
  -3  -3   9     5260.94     5533.31    112.40 o
  -2  -3   9       23.66       42.15     77.91 o
  -1  -3   9     6182.69     5857.32    140.90 o
   0  -3   9      372.88      370.80     94.45 o
   1  -3   9     6439.60     6174.08    203.28 o
   2  -3   9        5.74       13.51    105.41 o
   3  -3   9     5016.31     4664.25    158.11 o
   4  -3   9       52.28       27.70     93.51 o
   5  -3   9     3268.00     3414.98    120.13 o
   6  -3   9      630.09      650.92     98.41 o
   7  -3   9     5752.57     5717.10    123.35 o
   8  -3   9       29.26        6.25     75.09 o
   9  -3   9      880.78      890.23    114.21 o
  10  -3   9      106.79       88.33     99.09 o
  11  -3   9     1617.08     1695.16    129.27 o
  -9  -2   9      258.68      281.13     77.78 o
  -8  -2   9     4011.96     4204.85    122.75 o
  -7  -2   9      421.13      465.11     92.23 o
  -6  -2   9     1891.64     1878.27     98.75 o
  -5  -2   9      328.63      316.48     94.18 o
  -4  -2   9     4542.07     4622.57     91.83 o
  -3  -2   9      472.65      511.43     76.90 o
  -2  -2   9     4306.50     4050.04     98.15 o
  -1  -2   9     2095.62     1995.37     99.83 o
   0  -2   9    16615.98    17109.81    209.87 o
   1  -2   9       13.43       34.62     87.73 o
   2  -2   9     5406.64     5373.25    150.24 o
   3  -2   9      644.58      757.80    111.86 o
   4  -2   9     2447.07     2426.47    103.59 o
   5  -2   9      531.98      618.52    102.85 o
   6  -2   9     3611.79     3538.54    108.30 o
   7  -2   9      177.69      122.95     85.10 o
   8  -2   9     4708.47     4920.17    115.89 o
   9  -2   9       85.05      106.48     91.96 o
  10  -2   9     1697.89     1748.46     86.65 o
  11  -2   9       22.15       25.48     91.62 o
  -9  -1   9     1861.64     1733.47     90.48 o
  -8  -1   9      859.16      870.00     80.80 o
  -7  -1   9     3797.19     3761.25     81.21 o
  -6  -1   9       29.31       13.71     81.41 o
  -5  -1   9     4050.57     4001.37     84.90 o
  -4  -1   9     1757.39     1802.92    103.12 o
  -3  -1   9     8013.57     7699.76    114.61 o
  -2  -1   9      988.07      944.68     86.38 o
  -1  -1   9     4401.35     3872.70    104.67 o
   0  -1   9     4658.24     4590.98    124.90 o
   1  -1   9    11905.69    12209.74    181.97 o
   2  -1   9      322.70      248.59     95.99 o
   3  -1   9     8618.48     8826.82    158.31 o
   4  -1   9      221.28      178.07     65.74 o
   5  -1   9     3235.17     3271.67    104.06 o
   6  -1   9     2161.61     2189.45     94.78 o
   7  -1   9     4209.13     4132.59    101.91 o
   8  -1   9      267.13      251.08     67.49 o
   9  -1   9     1295.68     1262.38     72.06 o
  10  -1   9      777.56      756.46     82.01 o
  11  -1   9     2849.00     2961.77    122.08 o
  12  -1   9       27.88       84.97    133.37 o
  -9   0   9     1467.11     1461.36     95.52 o
  -8   0   9     1951.30     2087.33    116.03 o
  -7   0   9     2540.80     2562.06     86.11 o
  -6   0   9     2533.91     2649.85     86.38 o
  -5   0   9     2009.54     1914.98     85.04 o
  -4   0   9     5936.89     5688.73    104.46 o
  -3   0   9      317.01      360.18     66.48 o
  -2   0   9     2190.77     1944.62     79.79 o
  -1   0   9     1996.70     1934.94     84.84 o
   0   0   9    11003.67    11265.26    145.40 o
   1   0   9      180.40      298.81     70.05 o
   2   0   9     6979.87     7259.86    151.39 o
   3   0   9     6534.81     6972.95    142.11 o
   4   0   9    14268.77    14690.33    165.97 o
   5   0   9     1296.83     1174.99     68.97 o
   6   0   9     4992.21     4682.81     92.23 o
   7   0   9     1187.62     1146.55     85.17 o
   8   0   9     2827.35     2539.95     81.54 o
   9   0   9      586.43      686.95     85.84 o
  10   0   9     1382.72     1401.86     72.94 o
  11   0   9      586.26     2133.79     97.14 o
  12   0   9     2268.54     2223.73     89.34 o
  -9   1   9     1548.93     1542.63    107.02 o
  -8   1   9      837.62      906.03     80.47 o
  -7   1   9     2224.02     2193.08     95.59 o
  -6   1   9     4742.11     4540.63     94.78 o
  -5   1   9     2046.07     2051.57     85.37 o
  -4   1   9     4530.18     4592.59     98.82 o
  -3   1   9     5315.93     5279.00     94.04 o
  -2   1   9      508.70      362.20     68.23 o
  -1   1   9     5418.69     5236.65    101.78 o
   0   1   9     6794.18     7007.97    128.46 o
   1   1   9    13347.04    14444.90    166.51 o
   2   1   9     5353.97     5331.24    119.79 o
   3   1   9     2348.23     2259.02    103.59 o
   4   1   9     3127.74     3175.40    110.92 o
   5   1   9     9066.76     8876.16    133.03 o
   6   1   9     2143.85     1990.94     76.63 o
   7   1   9     7232.51     7189.48    116.16 o
   8   1   9     1223.01     1288.66     84.84 o
   9   1   9      762.56      747.79     69.98 o
  10   1   9     3463.04     3378.68     91.76 o
  11   1   9     2065.09     2117.32    100.03 o
  12   1   9      275.36      281.73     80.26 o
  -8   2   9     1081.68     1067.30     94.25 o
  -7   2   9     4335.78     4407.53    106.28 o
  -6   2   9     1145.74     1059.63     79.46 o
  -5   2   9     4292.21     4083.11     92.90 o
  -4   2   9     3476.33     3424.40     92.23 o
  -3   2   9     7152.01     7479.34    125.71 o
  -2   2   9     2651.95     2474.13     93.71 o
  -1   2   9     6415.56     6034.32    113.67 o
   0   2   9     5171.39     5087.02    101.30 o
   1   2   9      390.10      330.67     95.39 o
   2   2   9     1390.23     1262.78    106.75 o
   3   2   9     9541.86    10442.12    138.68 o
   4   2   9    15194.73    16213.66    171.35 o
   5   2   9     2996.47     2614.23     86.65 o
   6   2   9     4910.94     4800.71     94.38 o
   7   2   9     6177.08     6182.01    126.11 o
   8   2   9     5451.20     5528.60    110.38 o
   9   2   9     1090.07     1068.10     81.88 o
  10   2   9     1719.71     1696.23     83.89 o
  11   2   9     1641.69     1627.06    117.24 o
  12   2   9     1711.33     1663.02     86.52 o
  -8   3   9     1898.80     1834.85     98.21 o
  -7   3   9      321.48      374.36    112.40 o
  -6   3   9     1621.43     1648.24     82.01 o
  -5   3   9     1349.78     1423.11     81.68 o
  -4   3   9     6186.11     5899.54     91.89 o
  -3   3   9     1440.35     1310.17     75.29 o
  -2   3   9    12825.41    12607.23    138.88 o
  -1   3   9     1749.71     1527.17     69.71 o
   0   3   9     8452.86     7972.15    116.43 o
   1   3   9     5973.15     5863.37    109.57 o
   2   3   9     2352.58     2248.60     90.95 o
   3   3   9     3004.03     3021.46     92.36 o
   4   3   9     8375.24     8977.06    140.16 o
   5   3   9     3134.55     3121.09     96.26 o
   6   3   9     6367.74     6306.91    101.84 o
   7   3   9     2797.17     2743.90    100.30 o
   8   3   9     5613.33     5579.96    106.08 o
   9   3   9     2897.61     2794.32    105.41 o
  10   3   9     4300.49     4108.79     85.91 o
  11   3   9     2100.98     2006.06     80.40 o
  12   3   9      757.34      751.82     94.38 o
  13   3   9      255.77      272.66     80.26 o
  -8   4   9      520.86      538.12    122.21 o
  -7   4   9     4678.11     4774.16     96.26 o
  -6   4   9      689.01      705.17     81.21 o
  -5   4   9     3778.97     3589.49     90.41 o
  -4   4   9       72.78       99.22     93.91 o
  -3   4   9     7788.96     7766.79    111.72 o
  -2   4   9      438.68      378.20     84.30 o
  -1   4   9     9718.02     8867.69    105.88 o
   0   4   9     1887.78     1771.52     96.40 o
   1   4   9    14440.72    14690.19    147.42 o
   2   4   9      978.01      840.02     89.41 o
   3   4   9    14100.50    13509.56    136.60 o
   4   4   9     2665.27     2803.79     97.88 o
   5   4   9     2042.56     1824.09     82.01 o
   6   4   9      823.87      803.51     78.05 o
   7   4   9    12676.33    12908.92    127.12 o
   8   4   9     4154.76     3992.70     88.33 o
   9   4   9     3560.17     3710.23     95.19 o
  10   4   9      672.61      654.01     80.20 o
  11   4   9     3317.88     3186.56     80.47 o
  12   4   9     2269.47     2271.05    101.17 o
  13   4   9     1888.77     1929.76     99.62 o
  -7   5   9       15.74      -11.70     80.00 o
  -6   5   9     3106.19     3086.87     90.48 o
  -5   5   9      382.89      356.42     67.83 o
  -4   5   9     5758.00     5456.27    112.53 o
  -3   5   9       56.83       92.43     67.63 o
  -2   5   9     4379.13     4263.54     99.89 o
  -1   5   9       84.46       89.14     92.30 o
   0   5   9    10322.31    10057.47    128.06 o
   1   5   9      139.91       70.45     65.95 o
   2   5   9    14833.77    14439.25    148.43 o
   3   5   9      887.48      817.43     98.01 o
   4   5   9     9000.79     8921.81    123.69 o
   5   5   9      767.53      686.55     82.42 o
   6   5   9     5607.97     7314.98    109.64 o
   7   5   9      873.19      939.64    106.88 o
   8   5   9     8818.66     8856.80    114.21 o
   9   5   9      183.03      199.11     74.01 o
  10   5   9     7083.96     7071.23     96.67 o
  11   5   9      800.57      699.05     74.62 o
  12   5   9     3161.49     3284.17    123.22 o
  13   5   9      238.33      269.43     93.31 o
  -6   6   9      391.49      312.45     93.98 o
  -5   6   9     5145.97     5244.05     98.95 o
  -4   6   9       55.98       80.33     66.68 o
  -3   6   9     5805.93     5756.22    107.42 o
  -2   6   9      141.72      173.77     70.25 o
  -1   6   9     7187.29     6908.01    110.45 o
   0   6   9      956.91      885.19     80.20 o
   1   6   9    11403.10    10701.60    122.01 o
   2   6   9      395.82      363.88     82.75 o
   3   6   9    14217.69    13284.23    145.34 o
   4   6   9      132.17      125.30     81.07 o
   5   6   9    10727.73    10569.64    123.02 o
   6   6   9      278.66      255.24    110.51 o
   7   6   9     9965.91    10265.73    139.22 o
   8   6   9       20.45       51.49     99.36 o
   9   6   9     2430.44     2249.01     78.45 o
  10   6   9       45.22       23.39     77.98 o
  11   6   9     6419.33     6383.21    109.77 o
  12   6   9      486.77      486.02     82.55 o
  13   6   9     3152.20     3281.41     93.17 o
  -6   7   9     2239.87     2301.64    120.87 o
  -5   7   9     1997.79     2017.76    100.50 o
  -4   7   9     3165.02     3249.41    119.32 o
  -3   7   9      261.47      242.20     68.90 o
  -2   7   9     4028.31     3922.79     96.46 o
  -1   7   9       55.19       60.84     82.75 o
   0   7   9     7029.30     6911.24    115.15 o
   1   7   9       41.04       36.77     85.44 o
   2   7   9     5990.30     6003.46    113.74 o
   3   7   9      831.62      761.77     82.82 o
   4   7   9     8432.96     8235.06    114.88 o
   5   7   9      795.26      829.93     91.29 o
   6   7   9    10766.28    10732.39    123.69 o
   7   7   9        1.24        4.57     89.47 o
   8   7   9     5859.68     5637.37    110.78 o
   9   7   9       20.40       25.48     68.70 o
  10   7   9     5536.53     5583.39    115.49 o
  11   7   9        1.75      -24.74     80.87 o
  12   7   9     3945.44     3913.31     95.66 o
  13   7   9      225.20      200.73     93.64 o
  -5   8   9     1736.67     1644.47    100.97 o
  -4   8   9     1311.13     1394.27    119.39 o
  -3   8   9     4113.78     4025.43     88.20 o
  -2   8   9     4145.20     3844.74     96.26 o
  -1   8   9     3639.46     3469.43     86.65 o
   0   8   9       13.02      -47.93    105.47 o
   1   8   9     5578.13     5481.48    106.75 o
   2   8   9      107.44       79.59     77.31 o
   3   8   9    10342.95    10400.78    135.52 o
   4   8   9     3038.00     2998.88     90.89 o
   5   8   9     6357.55     6022.49    112.40 o
   6   8   9     2423.03     2224.67     94.92 o
   7   8   9     8479.12     8372.26    133.44 o
   8   8   9      372.29      379.54     79.46 o
   9   8   9     4052.77     3995.59    100.70 o
  10   8   9      284.92      252.35     84.16 o
  11   8   9     3753.81     3656.45    112.87 o
  12   8   9      231.69      322.27     98.35 o
  13   8   9     1921.38     2046.53    128.87 o
  -4   9   9     1213.53     1184.06     87.52 o
  -3   9   9      619.19      745.64    118.85 o
  -2   9   9     2013.79     1922.44     92.23 o
  -1   9   9     3630.02     3467.82     87.12 o
   0   9   9     3691.33     3618.67    116.50 o
   1   9   9     1273.84     1251.02     88.13 o
   2   9   9     1778.80     1724.67     83.56 o
   3   9   9      148.85      206.98     83.29 o
   4   9   9     3439.12     3194.43     90.48 o
   5   9   9      623.54      577.04     78.25 o
   6   9   9     7354.29     7364.79    108.16 o
   7   9   9     2777.14     2673.72     87.32 o
   8   9   9     4257.35     4225.89    105.20 o
   9   9   9     1280.15     1259.55     91.02 o
  10   9   9     4799.61     4759.78    102.92 o
  11   9   9      242.97      248.19     83.36 o
  12   9   9     1801.81     1780.33     96.06 o
  -3  10   9      833.99      816.42     99.76 o
  -2  10   9     1037.01     1118.39     88.60 o
  -1  10   9     1015.52      955.17    103.59 o
   0  10   9     2095.77     2080.21     89.14 o
   1  10   9     2706.43     2660.95    102.51 o
   2  10   9     6002.61     5687.05     99.83 o
   3  10   9     2772.46     2711.83     85.84 o
   4  10   9       79.46       35.36     90.41 o
   5  10   9     2900.78     2776.91     93.37 o
   6  10   9     1018.27      868.99     78.38 o
   7  10   9     5380.08     5490.76    124.09 o
   8  10   9     4832.92     4722.53     99.15 o
   9  10   9     1283.07     1348.56     83.02 o
  10  10   9     3222.03     3269.11    128.60 o
  11  10   9     2547.23     2556.35    100.09 o
  12  10   9      348.75      402.80    102.04 o
  -2  11   9      693.36      720.43    101.44 o
  -1  11   9     1486.00     1394.33    100.03 o
   0  11   9      884.13      962.76    127.25 o
   1  11   9     1617.98     1771.39    109.71 o
   2  11   9      568.86      624.90     83.42 o
   3  11   9     4426.03     4312.74    107.22 o
   4  11   9     2855.37     2821.14    113.07 o
   5  11   9     1940.53     1838.21     97.07 o
   6  11   9      525.90      576.97    105.00 o
   7  11   9      287.46      223.45     81.00 o
   8  11   9     1161.76     1250.55     94.45 o
   9  11   9      782.39      838.00    108.30 o
  10  11   9     4402.54     4376.20    101.51 o
  11  11   9     2728.71     2852.46    112.87 o
  12  11   9      847.99     1042.49    131.89 o
  -1  12   9      874.11      831.28    110.11 o
   0  12   9     1100.22      979.17    100.43 o
   1  12   9      279.79      301.90     98.08 o
   2  12   9     2653.73     2593.86     97.94 o
   3  12   9      572.77      520.10     89.68 o
   4  12   9     1431.55     1341.63     78.92 o
   5  12   9      784.31      843.78     92.57 o
   6  12   9     3839.02     4016.49    126.31 o
   7  12   9     2098.40     2172.57    130.41 o
   8  12   9     1137.80     1150.79    100.09 o
   9  12   9      365.81      311.44    123.76 o
  10  12   9     1957.64     2014.60    101.04 o
  11  12   9      879.89      830.13     95.46 o
   0  13   9      803.57      788.99    102.78 o
   1  13   9     1078.16     1181.57    102.45 o
   2  13   9      210.67      161.94    125.24 o
   3  13   9     2181.51     2077.32    115.09 o
   4  13   9      478.03      433.39     87.93 o
   5  13   9     2368.27     2465.06    130.41 o
   6  13   9       45.07       67.22     87.66 o
   7  13   9     3243.69     3160.08    100.63 o
   8  13   9     1139.54     1172.43    106.28 o
   9  13   9      783.50      758.47     90.41 o
  10  13   9      237.64      259.21     87.46 o
   2  14   9     1003.55     1110.39    119.86 o
   3  14   9      512.20      544.91     98.08 o
   4  14   9      724.49      734.54    109.30 o
   5  14   9       11.46        3.09     99.62 o
   6  14   9     2669.24     2581.29     97.47 o
   7  14   9      335.20      301.29    102.38 o
   8  14   9     1676.58     1754.38    129.34 o
   9  14   9       85.62      147.15    148.02 o
  -5 -11  10     1501.88     1726.55    168.59 o
  -6 -10  10     2215.01     2289.81    130.88 o
  -5 -10  10     1651.27     1820.66    155.96 o
  -4 -10  10     1701.44     1556.27    179.75 o
  -7  -9  10      574.01      538.25    103.99 o
  -6  -9  10     1690.22     1836.80    123.76 o
  -5  -9  10      788.76      862.27    131.35 o
  -4  -9  10     2943.24     3189.99    166.98 o
   6  -9  10      844.00      833.63    187.69 o
  -8  -8  10      484.97      526.89    114.14 o
  -7  -8  10     2508.05     2549.96    113.47 o
  -6  -8  10     1248.31     1319.45    118.24 o
  -5  -8  10     2645.99     2614.50    121.87 o
  -4  -8  10      127.09       89.27    104.67 o
  -3  -8  10     2222.95     2195.83    157.44 o
   5  -8  10     1344.95     1577.58    225.60 o
   6  -8  10      252.93      239.45    131.42 o
   7  -8  10      979.88      964.71    163.69 o
  -8  -7  10     1572.79     1705.44    118.72 o
  -7  -7  10      211.56     1724.20    104.93 o
  -6  -7  10     3374.68     3529.26    116.97 o
  -5  -7  10      510.91      522.86     94.18 o
  -4  -7  10     3124.46     3196.64    115.76 o
  -3  -7  10      344.71      302.30    106.48 o
  -2  -7  10     4597.49     4703.78    297.73 o
   5  -7  10      698.29      594.99    140.29 o
   6  -7  10     2209.53     2154.15    133.30 o
   7  -7  10      508.10      603.12    134.92 o
   8  -7  10     1768.25     1896.69    144.26 o
  -8  -6  10        4.12       48.80    109.64 o
  -7  -6  10     5036.64     4965.61    107.15 o
  -6  -6  10      604.29      609.51     94.25 o
  -5  -6  10     1079.71     1178.68     97.41 o
  -4  -6  10       48.04       43.36     91.49 o
  -3  -6  10     4848.34     4356.57    128.46 o
  -2  -6  10      323.75      252.62    115.76 o
   5  -6  10     3028.36     2881.84    147.69 o
   6  -6  10      102.75       57.68     93.17 o
   7  -6  10     1835.85     1928.29    134.71 o
   8  -6  10      303.79      317.29    114.48 o
  -9  -5  10       80.33      125.77     98.15 o
  -8  -5  10     3041.50     3069.32    121.40 o
  -7  -5  10      154.13       96.06    110.92 o
  -6  -5  10     3495.14     3683.54    108.56 o
  -5  -5  10       85.08       79.12     75.09 o
  -4  -5  10     4564.62     4119.81    109.44 o
  -3  -5  10       32.88       56.13     93.71 o
  -2  -5  10     5302.95     4966.49    142.58 o
  -1  -5  10        7.37        2.35    144.46 o
   4  -5  10     4742.80     4423.86    195.42 o
   5  -5  10      122.63       85.98    103.86 o
   6  -5  10     2504.60     2459.35    120.66 o
   7  -5  10      144.26      114.08     93.24 o
   8  -5  10     2574.61     2642.59    124.83 o
   9  -5  10       39.48       17.41    112.46 o
  -9  -4  10     1305.25     1427.54     95.93 o
  -8  -4  10       22.00       84.63     76.57 o
  -7  -4  10     3151.12     3095.41     91.42 o
  -6  -4  10        4.53       16.54     68.10 o
  -5  -4  10     2496.36     2492.89    104.73 o
  -4  -4  10      593.04      598.75     80.33 o
  -3  -4  10     6931.51     6450.77    114.88 o
  -2  -4  10      169.18      153.13     97.67 o
  -1  -4  10     2433.32     2445.23    144.39 o
   0  -4  10       69.52       55.06    148.43 o
   4  -4  10       17.45       19.16    119.19 o
   5  -4  10     3586.41     3432.26    123.89 o
   6  -4  10        1.00       -6.92     93.10 o
   7  -4  10     3277.11     3134.93    111.79 o
   8  -4  10       29.88       33.81    110.45 o
   9  -4  10     1718.74     1650.18    100.30 o
  10  -4  10      407.40      311.11     92.97 o
  -9  -3  10        4.87       48.53     76.90 o
  -8  -3  10     2386.15     2376.93    100.03 o
  -7  -3  10       71.89       93.78     89.34 o
  -6  -3  10     2723.27     2700.00     78.85 o
  -5  -3  10      823.40      839.75     95.19 o
  -4  -3  10     5222.80     5128.76    117.84 o
  -3  -3  10      423.83      422.02     81.00 o
  -2  -3  10     8658.37     8916.36    147.42 o
  -1  -3  10        6.51       13.24     83.69 o
   0  -3  10     4212.83     4086.34    139.62 o
   1  -3  10     1198.01     1074.49    120.13 o
   2  -3  10     2279.30     2045.05    144.19 o
   3  -3  10     1150.45     1063.33    139.42 o
   4  -3  10     6459.96     6842.34    173.97 o
   5  -3  10        0.76       -1.41    107.83 o
   6  -3  10     3236.14     3095.74    114.61 o
   7  -3  10      425.70      415.97     79.19 o
   8  -3  10     3059.14     2695.97     87.86 o
   9  -3  10        0.06      -10.62     90.89 o
  10  -3  10     1088.76     1081.01    105.41 o
  -9  -2  10     1958.68     1975.95     86.31 o
  -8  -2  10      128.21      117.84     77.84 o
  -7  -2  10     2564.36     2620.28     93.64 o
  -6  -2  10       43.59       23.12     64.20 o
  -5  -2  10     1376.00     1474.60     82.75 o
  -4  -2  10     1080.65     1150.59     98.95 o
  -3  -2  10     5977.82     6178.31    124.70 o
  -2  -2  10      377.07      362.33    100.70 o
  -1  -2  10     4263.42     4016.76    111.93 o
   0  -2  10      563.25      543.77     92.50 o
   1  -2  10     5909.77     5818.53    144.26 o
   2  -2  10      382.13      351.71     98.08 o
   3  -2  10     9474.66     9398.15    180.43 o
   4  -2  10     1160.63     1063.40    108.43 o
   5  -2  10     2969.87     2996.39    118.04 o
   6  -2  10     1122.67     1171.36    102.58 o
   7  -2  10     2527.65     2556.42    108.63 o
   8  -2  10      301.97      297.39     78.79 o
   9  -2  10     2549.50     2514.60    104.80 o
  10  -2  10       44.71       62.72    110.58 o
  11  -2  10     1316.43     1366.98    105.88 o
  -9  -1  10      865.91      867.11     96.80 o
  -8  -1  10     2283.06     2307.83     87.39 o
  -7  -1  10      638.84      623.29     80.33 o
  -6  -1  10     3118.66     3029.39     88.87 o
  -5  -1  10      131.27      135.12     92.30 o
  -4  -1  10     2718.32     2738.59    105.88 o
  -3  -1  10       85.86       57.14     87.32 o
  -2  -1  10     6331.57     5982.42    102.31 o
  -1  -1  10     2199.84     2057.15     95.79 o
   0  -1  10     5159.58     4905.52    117.91 o
   1  -1  10     2929.91     2948.79    115.69 o
   2  -1  10     8283.02     8386.38    156.83 o
   3  -1  10     1021.98      934.20     99.76 o
   4  -1  10     3398.47     3312.67    112.13 o
   5  -1  10      522.34      521.98     89.54 o
   6  -1  10     1131.79     1231.39    103.93 o
   7  -1  10     2649.61     2564.01    108.70 o
   8  -1  10     5325.72     5196.19    104.67 o
   9  -1  10       57.67       85.71     91.89 o
  10  -1  10      723.47      743.01     93.98 o
  11  -1  10      226.48      244.49    112.40 o
  -8   0  10      684.09      641.91     80.60 o
  -7   0  10     3221.89     3221.85    102.31 o
  -6   0  10     1162.48     1101.78     80.33 o
  -5   0  10     2992.81     3008.96     80.47 o
  -4   0  10     1194.57     1212.23     99.62 o
  -3   0  10     4359.12     4126.07     89.34 o
  -2   0  10      661.93      648.43     86.92 o
  -1   0  10     1047.09     1005.65     75.29 o
   0   0  10     1281.97     1335.31     76.84 o
   1   0  10     5999.40     6270.41    132.56 o
   2   0  10      145.54      121.00     84.23 o
   3   0  10    15303.75    14144.48    171.42 o
   4   0  10      688.43      594.85     91.89 o
   5   0  10     3953.40     3527.92     98.62 o
   6   0  10     1176.02     1094.92     83.89 o
   7   0  10     3532.16     3543.85    113.61 o
   8   0  10     2197.21     2134.19     89.34 o
   9   0  10     1551.36     1537.18     74.08 o
  10   0  10      833.61      779.92     92.50 o
  11   0  10     1003.41     1041.55     95.46 o
  12   0  10      299.49      334.10    113.14 o
  -8   1  10      563.62      659.66     92.16 o
  -7   1  10     1711.58     1736.30     84.90 o
  -6   1  10     2981.86     3067.98     94.38 o
  -5   1  10     2332.19     2360.33     76.16 o
  -4   1  10     4337.48     4155.85     96.13 o
  -3   1  10     2224.63     2196.64     89.88 o
  -2   1  10     4803.93     4816.85     95.66 o
  -1   1  10      516.01      476.68     84.97 o
   0   1  10     1407.06     1472.72     95.46 o
   1   1  10     1589.17     1509.22    100.30 o
   2   1  10     5707.02     5480.61    130.75 o
   3   1  10     5704.94     5799.31    125.71 o
   4   1  10     5981.65     6089.44    127.19 o
   5   1  10     2291.96     2130.22     97.81 o
   6   1  10     7609.31     7212.53    110.78 o
   7   1  10     2139.75     2120.00    107.83 o
   8   1  10     2004.05     1928.08     78.38 o
   9   1  10      341.22      336.92     78.18 o
  10   1  10      123.25      133.77     75.63 o
  11   1  10     1597.66     1568.64     99.09 o
  12   1  10     2068.51     2149.11    119.66 o
  -8   2  10     1284.75     1280.19     83.76 o
  -7   2  10     1302.30     1281.60     83.83 o
  -6   2  10     2045.73     1956.79     74.08 o
  -5   2  10      315.06      263.04     93.84 o
  -4   2  10     3337.44     3255.53     92.23 o
  -3   2  10     6559.95     6131.79    106.21 o
  -2   2  10     6537.90     6584.47    109.98 o
  -1   2  10     5135.75     4793.93     95.99 o
   0   2  10     2638.49     2599.24     87.46 o
   1   2  10     2447.10     2291.76     96.06 o
   2   2  10     1058.28     1091.43     90.48 o
   3   2  10     2617.32     2445.16     94.25 o
   4   2  10      581.78      508.34     83.02 o
   5   2  10     4833.60     4883.26    106.01 o
   6   2  10     4390.12     4489.74    106.95 o
   7   2  10     8398.65     8503.95    118.18 o
   8   2  10     1832.53     1824.70     77.78 o
   9   2  10     2576.97     2517.83    104.80 o
  10   2  10     1731.40     1555.87     74.01 o
  11   2  10      686.41      677.61     82.28 o
  12   2  10     1373.62     1445.56     97.61 o
  -7   3  10     2802.84     3036.99    119.52 o
  -6   3  10     1700.84     1785.03     97.07 o
  -5   3  10      117.86      126.24     75.69 o
  -4   3  10     1360.77     1269.77     99.02 o
  -3   3  10     7350.84     7148.74    121.47 o
  -2   3  10     2451.72     2466.34    109.64 o
  -1   3  10     4940.42     4532.70     90.08 o
   0   3  10     3688.80     3587.21     83.63 o
   1   3  10     5643.83     5766.98    111.86 o
   2   3  10     5340.53     5240.69    114.08 o
   3   3  10     3870.69     3836.81    115.69 o
   4   3  10     2278.89     2277.57     95.79 o
   5   3  10     2535.94     2370.54     78.31 o
   6   3  10     2538.96     2391.38     90.95 o
   7   3  10     5909.76     5734.84    114.21 o
   8   3  10     3455.49     3420.97    100.63 o
   9   3  10     1430.85     1414.37    100.70 o
  10   3  10     1985.82     1907.85     85.57 o
  11   3  10     1763.77     1758.28    118.18 o
  12   3  10      789.95      834.23     94.99 o
  13   3  10     1012.93     1173.84    138.48 o
  -7   4  10     1177.09     1262.58     84.10 o
  -6   4  10     2520.94     2481.73     88.80 o
  -5   4  10     1634.92     1654.02     82.89 o
  -4   4  10     6846.17     6733.71    103.39 o
  -3   4  10      601.38      539.73     88.47 o
  -2   4  10     5566.28     5235.24    103.19 o
  -1   4  10      177.37      179.69     83.63 o
   0   4  10     7515.78     6967.10    106.21 o
   1   4  10     4111.17     3983.08    101.78 o
   2   4  10     8270.20     8005.96    123.49 o
   3   4  10     4912.15     4689.33    103.12 o
   4   4  10     2326.52     2358.44    106.28 o
   5   4  10      580.88      571.12     67.16 o
   6   4  10     5325.91     5373.65    107.69 o
   7   4  10     2399.86     2573.89    112.53 o
   8   4  10     3084.57     2898.44     90.95 o
   9   4  10     2107.00     1939.38     83.63 o
  10   4  10     5202.91     5160.36    112.73 o
  11   4  10     2354.12     2554.53     95.19 o
  12   4  10     1190.91     1308.89     97.74 o
  13   4  10      855.53      902.94     86.92 o
  -7   5  10     3684.01     3739.67    103.99 o
  -6   5  10      148.31      162.07     92.43 o
  -5   5  10     2715.19     2675.74     90.15 o
  -4   5  10      105.34       72.53     67.09 o
  -3   5  10     4744.71     4633.87     92.10 o
  -2   5  10     1928.36     1846.61     88.53 o
  -1   5  10     1224.25     1143.46     87.79 o
   0   5  10      649.75      718.81     89.88 o
   1   5  10    15231.21    14408.20    137.54 o
   2   5  10      788.27      713.91     83.89 o
   3   5  10    11982.38    11424.92    134.85 o
   4   5  10     2126.87     2102.19     83.89 o
   5   5  10     4280.95     3795.13     88.33 o
   6   5  10     3444.71     3383.05    109.84 o
   7   5  10     6332.75     6421.52    126.92 o
   8   5  10      470.16      416.31     79.86 o
   9   5  10     2776.07     2863.02    107.22 o
  10   5  10      169.64      178.41     74.08 o
  11   5  10     3541.92     3440.80    106.35 o
  12   5  10     1420.43     1451.54     98.01 o
  13   5  10     2514.44     2493.97    103.46 o
  -6   6  10     2893.03     4492.23     95.46 o
  -5   6  10        6.59       13.11    113.34 o
  -4   6  10     7676.29     7903.85    109.71 o
  -3   6  10      791.50      707.39     81.68 o
  -2   6  10     7642.60     7240.16    121.74 o
  -1   6  10      154.66      154.48     76.90 o
   0   6  10     9785.08     9243.54    112.87 o
   1   6  10      261.76      281.33     97.74 o
   2   6  10     4117.64     4112.42    115.89 o
   3   6  10       54.05       45.17     91.96 o
   4   6  10     9931.04    10269.36    139.55 o
   5   6  10      939.04      893.12    101.64 o
   6   6  10    11062.66    11270.37    139.08 o
   7   6  10      945.54      884.38     94.25 o
   8   6  10     3358.70     3376.87    102.25 o
   9   6  10      207.87      218.94     97.14 o
  10   6  10     4901.37     4960.57    112.67 o
  11   6  10      815.66      844.99     83.96 o
  12   6  10     3199.71     3137.82     98.95 o
  13   6  10       44.55      101.84     92.97 o
  -5   7  10     2855.29     2835.39     92.16 o
  -4   7  10       82.50      134.51     81.41 o
  -3   7  10     7471.49     7233.17    119.86 o
  -2   7  10      159.87      130.21     98.68 o
  -1   7  10     2858.41     2837.61    109.64 o
   0   7  10       46.68       77.17     93.24 o
   1   7  10     6248.37     5989.28    118.31 o
   2   7  10      898.32      922.03     89.34 o
   3   7  10     8831.19     8770.69    140.43 o
   4   7  10        6.92       14.39     79.05 o
   5   7  10     7606.74     7060.74    117.91 o
   6   7  10       20.28        4.37     93.98 o
   7   7  10    11182.84    12070.19    145.07 o
   8   7  10      223.97      207.38     87.73 o
   9   7  10     3369.05     3186.56     99.09 o
  10   7  10       50.62       46.65     96.80 o
  11   7  10     3951.68     3932.53    104.46 o
  12   7  10        3.67      -62.79    114.35 o
  13   7  10     3079.48     3071.75     99.96 o
  -5   8  10      474.06      504.51     86.99 o
  -4   8  10     1664.22     1720.63    100.83 o
  -3   8  10       42.32       18.02     95.12 o
  -2   8  10     6293.26     6016.57     94.58 o
  -1   8  10      714.61      691.66     84.63 o
   0   8  10    10030.45     9836.17    122.75 o
   1   8  10      384.50      276.02     94.11 o
   2   8  10     5617.48     5292.79    115.22 o
   3   8  10      506.11      495.57    109.10 o
   4   8  10     5476.37     5461.99    114.95 o
   5   8  10      723.67      636.60    110.25 o
   6   8  10     6325.41     6686.65    130.75 o
   7   8  10      464.52      494.22    108.16 o
   8   8  10     8750.25     8562.97    130.41 o
   9   8  10      122.34       72.26     77.84 o
  10   8  10     5219.65     5066.72     97.67 o
  11   8  10        2.64        2.96    100.63 o
  12   8  10     2185.73     2339.62     98.41 o
  13   8  10      118.14      144.87    134.31 o
  -4   9  10      888.61      841.16     86.25 o
  -3   9  10     1315.91     1350.37    100.90 o
  -2   9  10      900.81      879.48    100.83 o
  -1   9  10     2278.20     2341.84     99.96 o
   0   9  10      432.30      400.78    103.72 o
   1   9  10    10016.30     9497.03    118.72 o
   2   9  10     1154.45     1219.42     96.13 o
   3   9  10     2965.06     3059.91    103.99 o
   4   9  10      367.52      305.53     75.89 o
   5   9  10     2395.11     2343.32    100.09 o
   6   9  10       52.42       18.76    105.67 o
   7   9  10     9595.02     9262.29    113.07 o
   8   9  10      310.82      275.08     90.41 o
   9   9  10     3743.09     3665.66     93.71 o
  10   9  10      842.61      853.86    106.14 o
  11   9  10     5884.19     5573.04    103.19 o
  12   9  10       35.20       29.11    116.97 o
  -3  10  10      676.41      669.67     99.49 o
  -2  10  10     1030.03     1079.53    101.57 o
  -1  10  10     1740.33     1758.28    106.82 o
   0  10  10     2363.11     2239.59     91.09 o
   1  10  10      941.44      936.55     93.78 o
   2  10  10     3699.85     3833.78    107.15 o
   3  10  10     1888.47     1785.17     90.08 o
   4  10  10     5419.34     5306.97    110.51 o
   5  10  10     1697.04     1534.96    109.04 o
   6  10  10     3966.82     3784.58    118.31 o
   7  10  10     1754.90     1769.91     81.54 o
   8  10  10     2699.43     2650.19     86.05 o
   9  10  10      406.74      445.96     82.08 o
  10  10  10     3298.08     3315.63     97.47 o
  11  10  10     1528.45     1482.60    109.24 o
  12  10  10     3499.93     3545.53    129.20 o
  -2  11  10      829.26      791.68     89.00 o
  -1  11  10      986.42      945.29     90.95 o
   0  11  10     1709.18     1849.70    103.25 o
   1  11  10     1557.19     1695.49    131.29 o
   2  11  10     2893.67     2895.22     86.45 o
   3  11  10     1769.30     1650.79     80.73 o
   4  11  10     1038.43      893.05     83.15 o
   5  11  10     4549.85     4315.90     98.21 o
   6  11  10     2148.08     2069.79    110.51 o
   7  11  10     1139.71     1162.42     77.91 o
   8  11  10      626.93      540.20     97.94 o
   9  11  10      771.28      699.52     91.09 o
  10  11  10      971.61     1023.06    123.35 o
  11  11  10     5357.80     5246.33    104.80 o
  -1  12  10      615.84      614.08    100.77 o
   0  12  10     1073.41     1104.47    128.40 o
   1  12  10     1619.70     1627.40    105.07 o
   2  12  10      427.57      467.40    126.11 o
   3  12  10     3236.70     3285.45    117.57 o
   4  12  10     1367.41     1293.97    126.85 o
   5  12  10     2491.75     2443.08     96.26 o
   6  12  10     1382.94     1460.01    128.06 o
   7  12  10     1291.56     1370.40    106.14 o
   8  12  10     2255.19     2378.34    131.02 o
   9  12  10     1266.94     1271.92    100.57 o
  10  12  10      953.47     1037.38    125.71 o
  11  12  10     2351.06     2417.33    141.37 o
   1  13  10      628.82      652.20     91.76 o
   2  13  10     1065.05     1102.39    110.18 o
   3  13  10      346.32      414.50     96.20 o
   4  13  10     1703.73     1779.99    100.09 o
   5  13  10      475.52      486.02     87.66 o
   6  13  10     3504.16     3516.02    133.64 o
   7  13  10     1040.19     1063.46    104.87 o
   8  13  10     2034.18     4467.16    103.59 o
   9  13  10      612.78      710.75    109.57 o
  10  13  10     1489.28     1460.89    118.18 o
   3  14  10      866.48      828.86     94.99 o
   4  14  10      223.61      113.61     95.39 o
   5  14  10     1580.98     1494.56    111.05 o
   6  14  10      120.75      147.15     99.36 o
   7  14  10     2421.19     2418.07    109.71 o
   8  14  10      330.33      393.25     96.06 o
  -5 -10  11     1728.67     1773.27    151.05 o
  -4 -10  11     1259.87     1203.89    249.87 o
  -6  -9  11     2372.03     2333.44    127.59 o
  -5  -9  11     1207.03     1319.78    136.26 o
  -4  -9  11      973.18     1043.97    160.86 o
  -7  -8  11     2210.43     2356.97    123.62 o
  -6  -8  11     1809.38     1981.93    123.49 o
  -5  -8  11      378.07      374.77    119.86 o
  -4  -8  11     4495.51     5114.65    154.75 o
  -3  -8  11     1774.82     1754.58    162.14 o
   6  -8  11      971.33      981.99    204.63 o
  -7  -7  11     4321.07     4620.56    132.97 o
  -6  -7  11      792.80      737.50     95.32 o
  -5  -7  11      626.88      766.34    114.48 o
  -4  -7  11      192.63      216.93    103.19 o
  -3  -7  11     4176.31     4146.44    153.60 o
   6  -7  11      499.30      567.70    163.35 o
   7  -7  11     1436.98     1403.88    132.63 o
  -8  -6  11     1606.99     1713.51     99.49 o
  -7  -6  11      204.49      185.00    112.46 o
  -6  -6  11     4081.49     4476.43    130.01 o
  -5  -6  11      557.52      497.25     94.52 o
  -4  -6  11     4432.63     4413.38    120.60 o
  -3  -6  11     1852.09     1736.16    109.04 o
  -2  -6  11     3272.56     3108.58    158.58 o
   5  -6  11      848.59      797.33    157.97 o
   6  -6  11     2367.88     2467.82    158.91 o
   7  -6  11      455.67      517.28    117.71 o
   8  -6  11     1642.06     1749.27    125.24 o
  -8  -5  11        6.54       46.85     90.01 o
  -7  -5  11     5718.53     5936.58    123.76 o
  -6  -5  11       32.79       11.43    110.92 o
  -5  -5  11     3031.83     2879.15     88.06 o
  -4  -5  11       24.06       13.11     75.96 o
  -3  -5  11     6627.86     6416.28    134.58 o
  -2  -5  11      216.54      177.67    105.14 o
  -1  -5  11     1904.53     1647.63    145.40 o
   5  -5  11     2915.15     2597.49    139.42 o
   6  -5  11      475.45      418.33     97.74 o
   7  -5  11     1431.03     1386.67    132.50 o
   8  -5  11      791.02      834.97    122.48 o
   9  -5  11     2171.31     2230.45    125.17 o
  -8  -4  11     1409.71     1577.72    115.69 o
  -7  -4  11      189.25      133.98     90.82 o
  -6  -4  11     4572.96     4608.66    101.91 o
  -5  -4  11       42.15       33.21     74.08 o
  -4  -4  11     5734.30     5831.44    122.48 o
  -3  -4  11       12.11       25.48     97.88 o
  -2  -4  11     4511.88     4395.03    127.25 o
  -1  -4  11       65.04       51.96    103.86 o
   0  -4  11     8196.65     7426.10    217.87 o
   4  -4  11     7197.50     6877.23    213.10 o
   5  -4  11      111.27      131.35    107.76 o
   6  -4  11     3693.71     3669.36    133.50 o
   7  -4  11      251.51      266.67     95.05 o
   8  -4  11     1866.32     1931.38    122.28 o
   9  -4  11      134.54      156.49    112.19 o
  10  -4  11     1640.73     1857.57    140.16 o
  -8  -3  11       30.30       30.45     90.28 o
  -7  -3  11     2643.24     2718.76    101.78 o
  -6  -3  11       71.13       90.48     91.49 o
  -5  -3  11     2922.96     2877.40     90.62 o
  -4  -3  11     1207.87     1138.75     98.08 o
  -3  -3  11     7212.02     7268.93    131.49 o
  -2  -3  11      208.04      200.86     87.99 o
  -1  -3  11     8389.65     7953.46    158.98 o
   0  -3  11     1256.90     1248.46    115.29 o
   1  -3  11     7400.33     7208.43    193.67 o
   2  -3  11        1.74        1.88    131.55 o
   3  -3  11      958.93      940.58    133.24 o
   4  -3  11     1201.87     1222.58    133.30 o
   5  -3  11     7496.54     6782.98    147.15 o
   6  -3  11       25.17       23.19     93.10 o
   7  -3  11     2359.02     2345.40    108.09 o
   8  -3  11       53.66       31.19     92.83 o
   9  -3  11     2452.09     2696.31    124.09 o
  10  -3  11        2.80        1.82    112.13 o
  -8  -2  11     1905.59     1999.21     86.11 o
  -7  -2  11      198.71      232.32     90.01 o
  -6  -2  11     2315.96     2344.19     86.25 o
  -5  -2  11       10.74       10.96     74.35 o
  -4  -2  11     2899.08     2835.59     91.29 o
  -3  -2  11      969.24      929.96     99.96 o
  -2  -2  11     7334.11     7744.94    136.53 o
  -1  -2  11      370.11      379.07    102.85 o
   0  -2  11     6319.99     6036.61    143.39 o
   1  -2  11      361.23      361.46     99.89 o
   2  -2  11     4427.75     4429.78    144.13 o
   3  -2  11     1235.18     1277.91    121.20 o
   4  -2  11     7998.52     7896.59    163.22 o
   5  -2  11       86.93       71.53     97.88 o
   6  -2  11     1742.93     1923.85    107.62 o
   7  -2  11     1114.22     1140.50    100.43 o
   8  -2  11     4507.12     4281.49    108.30 o
   9  -2  11        7.08       10.22     79.19 o
  10  -2  11     1768.85     1766.01    100.36 o
  11  -2  11        2.90       -1.61     78.85 o
  -8  -1  11      797.71      770.91     81.47 o
  -7  -1  11     2806.47     3029.73    119.93 o
  -6  -1  11      414.53      421.42     84.63 o
  -5  -1  11     1513.12     1533.35     82.82 o
  -4  -1  11      129.61      157.03     92.83 o
  -3  -1  11     3335.12     3189.72     96.53 o
  -2  -1  11     1174.73     1168.33    104.60 o
  -1  -1  11     6066.94     6059.19    131.76 o
   0  -1  11     3300.30     3177.08    103.46 o
   1  -1  11     7314.48     6960.58    138.08 o
   2  -1  11      522.17      419.87     80.80 o
   3  -1  11     8181.73     7971.48    149.91 o
   4  -1  11     3835.53     4000.43    131.42 o
   5  -1  11     2278.56     2185.55    114.75 o
   6  -1  11      376.91      326.57     85.64 o
   7  -1  11      284.88      316.89     84.23 o
   8  -1  11     1245.14     1179.36     91.76 o
   9  -1  11     3839.38     3825.78     88.20 o
  10  -1  11       98.63      176.39     91.29 o
  11  -1  11     1790.73     1862.07    100.70 o
  -8   0  11      445.57      519.03     80.26 o
  -7   0  11     1006.83     1058.56     94.38 o
  -6   0  11     2702.33     2693.28     91.29 o
  -5   0  11      687.49      682.45     68.50 o
  -4   0  11     3201.30     3275.23    106.28 o
  -3   0  11      362.68      408.65     97.27 o
  -2   0  11     2631.48     2713.18    110.18 o
  -1   0  11      220.24      285.63    101.91 o
   0   0  11     2936.76     2648.91     81.88 o
   1   0  11     3014.52     2723.67     99.36 o
   2   0  11     7815.82     7829.77    143.86 o
   3   0  11     5650.59     5482.02    129.47 o
   4   0  11     2536.70     2532.75    104.60 o
   5   0  11       30.54       68.63     87.99 o
   6   0  11     4787.27     4885.95    123.62 o
   7   0  11     1103.02     1015.67    101.10 o
   8   0  11     4797.54     4813.89    117.03 o
   9   0  11     1167.17     1068.78     82.75 o
  10   0  11      348.81      429.89     92.57 o
  11   0  11      924.82      863.01     96.06 o
  12   0  11     1405.31     1548.21    116.63 o
  -8   1  11      486.13      473.79     87.39 o
  -7   1  11     2503.20     2627.00    119.52 o
  -6   1  11     1586.43     1679.56    116.70 o
  -5   1  11      403.83      412.82     66.62 o
  -4   1  11     1993.65     1983.07    101.30 o
  -3   1  11     4970.04     4864.17     91.83 o
  -2   1  11     1665.01     1711.02     96.46 o
  -1   1  11     3298.18     3326.12    101.64 o
   0   1  11      543.20      599.69     73.41 o
   1   1  11     2712.30     2574.97    104.20 o
   2   1  11     1408.48     1273.74    100.09 o
   3   1  11     5262.90     4893.21    103.52 o
   4   1  11     4584.41     4556.83    117.71 o
   5   1  11     3522.11     3398.78    102.78 o
   6   1  11     2594.56     2514.60    102.58 o
   7   1  11     1523.54     1425.80     78.25 o
   8   1  11     2243.69     2222.18     79.66 o
   9   1  11     1475.24     1445.16     79.32 o
  10   1  11      257.68      219.21     98.41 o
  11   1  11      597.84      554.72     81.88 o
  12   1  11      767.59      819.51    115.35 o
  -7   2  11     2194.86     2183.06     99.42 o
  -6   2  11      788.87      878.53     93.51 o
  -5   2  11     1362.01     1388.62     81.68 o
  -4   2  11     1418.36     1468.62     98.82 o
  -3   2  11     2911.14     2863.89    107.42 o
  -2   2  11     1923.53     1819.52     79.32 o
  -1   2  11     1281.43     1262.38     89.14 o
   0   2  11     4312.94     3920.50     87.86 o
   1   2  11     1488.93     1384.72     78.25 o
   2   2  11     3879.60     3556.62     90.41 o
   3   2  11     5463.65     5155.45    123.35 o
   4   2  11     1759.04     1807.96     87.86 o
   5   2  11     2293.39     2475.75    112.73 o
   6   2  11     3695.32     3418.55    106.68 o
   7   2  11     1756.64     1496.04     94.18 o
   8   2  11     1798.85     1757.07     83.49 o
   9   2  11      268.18      273.93     78.65 o
  10   2  11     2077.50     2067.50     77.31 o
  11   2  11     1563.40     1644.07     92.03 o
  12   2  11     1094.09     1072.47     97.07 o
  -7   3  11     1289.46     1314.61     96.60 o
  -6   3  11      188.84      165.30     92.57 o
  -5   3  11      266.78      244.29     77.31 o
  -4   3  11     2691.50     2512.59     88.40 o
  -3   3  11     4316.54     4375.73    103.39 o
  -2   3  11     2925.34     2925.20     93.04 o
  -1   3  11     1282.60     1159.79    105.20 o
   0   3  11     4407.14     4408.47    108.16 o
   1   3  11     5090.42     4897.45     92.30 o
   2   3  11     1759.83     1659.19     76.77 o
   3   3  11     2147.44     2283.89     94.78 o
   4   3  11     1566.27     1525.69     82.55 o
   5   3  11     1555.90     1401.86    102.25 o
   6   3  11     4971.11     5363.10    127.19 o
   7   3  11     1923.77     1843.45     86.99 o
   8   3  11     3379.51     3315.70    111.46 o
   9   3  11     2006.65     2000.15    102.92 o
  10   3  11     1580.10     1528.11    100.09 o
  11   3  11      282.33      274.07     93.44 o
  12   3  11      457.39      489.18    114.21 o
  -7   4  11     2925.95     3212.04    120.66 o
  -6   4  11     2612.61     2656.58     90.28 o
  -5   4  11     1267.80     1336.46    115.29 o
  -4   4  11     1103.07     1002.63     88.33 o
  -3   4  11     4683.86     4597.30     97.81 o
  -2   4  11       22.39       26.35     68.84 o
  -1   4  11     3361.35     3319.53     86.58 o
   0   4  11     2697.41     2452.15     93.44 o
   1   4  11     5391.90     5157.40    111.46 o
   2   4  11     2246.41     2119.47     77.44 o
   3   4  11     5319.57     5156.05    108.30 o
   4   4  11     3129.73     2965.94     96.94 o
   5   4  11     2350.18     2649.32    122.14 o
   6   4  11      813.50      736.69     97.81 o
   7   4  11     2499.66     2389.70    111.46 o
   8   4  11     1132.95     1079.13     82.01 o
   9   4  11     2382.86     2363.82     86.52 o
  10   4  11     1128.60     1185.41     72.94 o
  11   4  11     1399.57     1467.47    119.12 o
  12   4  11      752.86      656.90     95.39 o
  -6   5  11     2170.00     2049.08    100.57 o
  -5   5  11      301.38      350.70     92.83 o
  -4   5  11     4366.18     4125.06     94.92 o
  -3   5  11     1095.34     1105.81     82.89 o
  -2   5  11      469.29      468.27     70.11 o
  -1   5  11      558.38      519.56    101.78 o
   0   5  11     7507.33     7354.84    130.34 o
   1   5  11     4553.78     4546.68     99.76 o
   2   5  11     2514.43     2335.86     90.95 o
   3   5  11      743.92      747.32     99.56 o
   4   5  11     8340.09     8511.34    145.00 o
   5   5  11     2540.41     2501.29    109.98 o
   6   5  11     3483.84     3634.60     96.20 o
   7   5  11      926.25      826.71     84.57 o
   8   5  11     3631.80     3481.74     92.97 o
   9   5  11      559.58      551.36     71.12 o
  10   5  11     3162.39     3029.13     81.88 o
  11   5  11      692.87      697.97     84.36 o
  12   5  11     1230.13     1343.78     91.69 o
  13   5  11      510.05      534.89    104.06 o
  -5   6  11     1405.63     1476.75    106.68 o
  -4   6  11      196.85      202.00     94.45 o
  -3   6  11     5802.40     5872.58    114.95 o
  -2   6  11     2067.16     1946.97     88.80 o
  -1   6  11     6374.76     6046.02    107.09 o
   0   6  11      162.97       95.39     86.38 o
   1   6  11     6356.92     6106.92    129.27 o
   2   6  11      688.31      688.29     80.94 o
   3   6  11     8407.83     8922.55    129.74 o
   4   6  11     2165.73     2029.25    105.27 o
   5   6  11     3653.03     3517.30    106.01 o
   6   6  11     1432.57     1298.81     91.09 o
   7   6  11     3849.22     4001.44    118.92 o
   8   6  11      503.66      478.63     80.80 o
   9   6  11     2633.94     2522.00     95.46 o
  10   6  11       89.59      107.35     96.26 o
  11   6  11     2495.19     2679.43    108.43 o
  12   6  11      342.21      349.16    114.95 o
  13   6  11     2534.59     2524.28    121.20 o
  -5   7  11      137.19      104.87     94.25 o
  -4   7  11     3078.31     3327.19    124.63 o
  -3   7  11      246.45      273.80     82.75 o
  -2   7  11     5387.21     4975.36    100.83 o
  -1   7  11      186.24      174.38    100.30 o
   0   7  11     3766.31     3621.29     89.07 o
   1   7  11      970.90      980.58     86.31 o
   2   7  11     1224.83     1189.24     89.54 o
   3   7  11        7.04        0.07     75.63 o
   4   7  11    16228.83    15827.20    142.92 o
   5   7  11     1438.17     1355.14     90.62 o
   6   7  11     3701.91     3807.09    102.31 o
   7   7  11      103.82      161.60     82.42 o
   8   7  11     7689.50     7370.57    110.58 o
   9   7  11     1095.73     1123.43     89.68 o
  10   7  11     2327.07     2296.87    105.54 o
  11   7  11       85.12      104.20    116.83 o
  12   7  11     2389.62     2617.79     99.89 o
  -4   8  11     1009.54     1074.35     98.41 o
  -3   8  11     2653.36     2578.87     92.16 o
  -2   8  11       13.03       11.36     97.00 o
  -1   8  11     2509.04     2447.98     92.70 o
   0   8  11      319.98      306.60    104.26 o
   1   8  11    10089.28     9878.32    127.32 o
   2   8  11      209.23      174.31     93.24 o
   3   8  11    11627.46    11223.11    133.44 o
   4   8  11      431.86      401.59     84.03 o
   5   8  11     1984.12     1929.83    113.34 o
   6   8  11     1146.59     1091.77     96.94 o
   7   8  11     6653.39     6570.76    109.77 o
   8   8  11      228.45      201.26     82.15 o
   9   8  11     3024.47     2824.10     84.16 o
  10   8  11      233.16      219.21     91.69 o
  11   8  11     3659.95     3626.06    106.01 o
  12   8  11        1.23      -17.28     81.88 o
  -3   9  11      439.02      495.63    118.98 o
  -2   9  11     2642.99     2535.58     94.38 o
  -1   9  11      789.09      774.61    123.82 o
   0   9  11     3340.14     3317.04    101.30 o
   1   9  11       74.15       84.10    104.80 o
   2   9  11     5999.25     5711.11     98.95 o
   3   9  11       71.69       59.29    103.46 o
   4   9  11     3711.95     3694.83     96.06 o
   5   9  11      517.33      467.74     75.89 o
   6   9  11     2979.90     2900.46     99.36 o
   7   9  11     1060.72     1057.55    109.64 o
   8   9  11    13103.83    12521.52    128.40 o
   9   9  11       94.25       99.29     71.79 o
  10   9  11     2251.18     2277.31    101.71 o
  11   9  11       39.29       54.92    118.45 o
  12   9  11     3015.90     3072.22     95.73 o
  -2  10  11      574.03      585.11     99.89 o
  -1  10  11     1118.43     1227.42    126.04 o
   0  10  11     1558.28     1571.87    112.46 o
   1  10  11     3650.80     3416.19     88.80 o
   2  10  11      450.44      452.21     82.42 o
   3  10  11     4463.88     4348.84    106.95 o
   4  10  11       15.37       -7.26    101.98 o
   5  10  11     7324.35     7011.40    126.65 o
   6  10  11     1243.81     1163.29     89.81 o
   7  10  11     4009.76     4045.60    117.44 o
   8  10  11     1480.98     1495.24     95.73 o
   9  10  11     1134.69     1319.52    126.58 o
  10  10  11      528.67      567.63    105.94 o
  11  10  11     5190.64     5244.72    122.48 o
  12  10  11       45.19       43.43     94.65 o
  -1  11  11      240.42      244.35    124.36 o
   0  11  11     1196.21     1242.14     92.43 o
   1  11  11     2163.42     2189.45    133.30 o
   2  11  11     2268.05     2345.74    115.89 o
   3  11  11     2218.13     2305.34    109.84 o
   4  11  11     3081.88     3028.32     85.98 o
   5  11  11      772.36      678.55     82.42 o
   6  11  11     3605.55     3371.89     97.34 o
   7  11  11      395.67      325.02    101.24 o
   8  11  11     3491.63     3548.56    120.73 o
   9  11  11       18.67      -22.72    123.22 o
  10  11  11     1314.69     1411.01    100.97 o
  11  11  11     2024.23     2023.61    102.18 o
   0  12  11      620.92      689.50    127.25 o
   1  12  11     1590.42     1597.55    104.67 o
   2  12  11     1400.30     1516.01    128.60 o
   3  12  11      937.25      996.64     91.02 o
   4  12  11     1913.24     1893.53    102.38 o
   5  12  11     1996.11     2051.24    113.20 o
   6  12  11     2126.99     2113.01    107.62 o
   7  12  11     2411.70     2633.25    130.48 o
   8  12  11      641.12      529.11     90.35 o
   9  12  11     2753.05     2760.91    131.62 o
  10  12  11     1455.33     1469.96     93.78 o
   2  13  11     1014.75     1003.97    110.25 o
   3  13  11      815.09      824.55     90.41 o
   4  13  11      522.60      570.86    123.62 o
   5  13  11     2950.06     3011.71    131.49 o
   6  13  11     1020.46     1047.47    103.93 o
   7  13  11     2055.55     2142.66    128.87 o
   8  13  11     1743.29     1759.22     94.72 o
   9  13  11     1117.33     1035.70     92.30 o
   5  14  11      373.62      372.48     91.76 o
   6  14  11     2061.08     2037.79    101.24 o
   7  14  11      372.67      388.48    106.21 o
  -5  -9  12     1998.31     1957.12    150.31 o
  -4  -9  12     1017.86     1010.09    176.26 o
  -6  -8  12     2031.76     1913.63    124.50 o
  -5  -8  12      610.70      652.13    117.37 o
  -4  -8  12      534.75      621.68    147.22 o
  -3  -8  12     2017.27     1986.23    248.79 o
  -7  -7  12     1686.61     1601.38    119.05 o
  -6  -7  12     1754.12     1663.56    110.38 o
  -5  -7  12       26.13       31.26    110.78 o
  -4  -7  12     1402.06     1492.35    133.71 o
  -3  -7  12     1591.11     1618.99    134.51 o
   6  -7  12     1233.04     1201.00    279.65 o
   7  -7  12      976.92      946.50    155.35 o
  -7  -6  12     2547.62     2737.45    113.88 o
  -6  -6  12      875.73      849.29    115.69 o
  -5  -6  12     1236.55     1398.30    118.58 o
  -4  -6  12     1533.16     1561.05    104.26 o
  -3  -6  12     4345.37     4524.43    133.64 o
  -2  -6  12     1200.55     1143.80    143.39 o
   6  -6  12      484.52      602.38    164.70 o
   7  -6  12      784.06     1294.78    139.35 o
   8  -6  12      778.63      810.64    121.87 o
  -7  -5  12       76.34       78.45    111.25 o
  -6  -5  12     5051.94     5157.00    133.03 o
  -5  -5  12      198.32      209.00     91.69 o
  -4  -5  12     8752.63     8805.58    141.57 o
  -3  -5  12      690.71      597.21     98.15 o
  -2  -5  12     2003.39     1900.05    117.57 o
  -1  -5  12       57.88       29.71    127.12 o
   5  -5  12      650.15      656.70    157.03 o
   6  -5  12     2834.31     2885.20    156.56 o
   7  -5  12      470.23      542.82    133.17 o
   8  -5  12      952.57     1103.60    121.20 o
   9  -5  12      814.34      851.98    141.44 o
  -7  -4  12     2901.77     3148.98    111.99 o
  -6  -4  12       70.04       61.98    111.39 o
  -5  -4  12     4096.82     4174.27    112.13 o
  -4  -4  12       12.88       16.81     75.42 o
  -3  -4  12     4529.02     4445.78    121.00 o
  -2  -4  12      928.15      826.57    101.30 o
  -1  -4  12     7020.59     6668.23    155.22 o
   0  -4  12      530.42      483.47    128.26 o
   4  -4  12      404.50      394.19    151.59 o
   5  -4  12     3154.02     3205.32    149.57 o
   6  -4  12      277.77      218.21     96.13 o
   7  -4  12     3641.45     3614.97    135.12 o
   8  -4  12      432.21      499.80    115.89 o
   9  -4  12     1526.86     1668.13    122.41 o
  -7  -3  12        3.67        3.90     90.15 o
  -6  -3  12     2318.94     2371.82    120.13 o
  -5  -3  12       53.55       81.94     74.75 o
  -4  -3  12     7232.86     6921.86    103.59 o
  -3  -3  12      267.52      256.19     73.07 o
  -2  -3  12     8736.19     8365.47    141.84 o
  -1  -3  12      440.63      381.76    103.19 o
   0  -3  12     7932.11     7710.99    163.75 o
   1  -3  12      160.63      139.29    122.21 o
   2  -3  12     1785.00     1640.24    137.27 o
   3  -3  12       70.88       50.75    126.51 o
   4  -3  12     4256.17     4137.29    156.76 o
   5  -3  12        5.52       -4.10    110.45 o
   6  -3  12     4332.85     4277.92    125.30 o
   7  -3  12      424.43      426.39     95.93 o
   8  -3  12     3489.90     3775.84    132.29 o
   9  -3  12      276.38      253.03    113.34 o
  10  -3  12     1695.22     1611.40    102.38 o
  -7  -2  12     3395.17     3474.88     98.48 o
  -6  -2  12      256.66      262.77     79.86 o
  -5  -2  12     1754.44     1740.60     74.89 o
  -4  -2  12      285.52      286.84     78.45 o
  -3  -2  12     3477.49     3441.81    111.12 o
  -2  -2  12      128.76       98.68     69.58 o
  -1  -2  12    12825.99    12870.67    168.06 o
   0  -2  12     1029.05      980.44    109.57 o
   1  -2  12     5567.47     5935.77    159.18 o
   2  -2  12        0.25      -13.38    102.65 o
   3  -2  12     8173.49     7472.48    161.87 o
   4  -2  12        9.84       -8.40    110.72 o
   5  -2  12     3939.86     3914.38    126.18 o
   6  -2  12     2087.76     2018.97    109.17 o
   7  -2  12     4331.53     4174.87    118.38 o
   8  -2  12       35.59       47.73     83.22 o
   9  -2  12     2141.25     2157.92    104.53 o
  10  -2  12        3.16        5.85     92.36 o
  -7  -1  12      492.82      525.08     92.36 o
  -6  -1  12     3743.39     3954.38    124.23 o
  -5  -1  12      461.60      472.04     94.11 o
  -4  -1  12     3227.60     3352.33    107.35 o
  -3  -1  12      263.16      275.21     77.78 o
  -2  -1  12     2664.01     2630.09     94.78 o
  -1  -1  12      495.21      431.37    102.11 o
   0  -1  12     6732.93     6381.19    116.90 o
   1  -1  12     2697.62     2660.95    123.82 o
   2  -1  12    10317.37    10456.37    170.48 o
   3  -1  12     3305.30     3303.19    133.17 o
   4  -1  12     4655.97     4536.06    137.00 o
   5  -1  12      720.08      623.83    104.20 o
   6  -1  12     1059.13     1171.36    104.80 o
   7  -1  12       23.95       29.11     94.72 o
   8  -1  12     3605.11     3566.44    102.18 o
   9  -1  12      258.70      245.56    114.48 o
  10  -1  12     1826.24     1829.74    100.97 o
  11  -1  12       39.68       61.31     92.57 o
  -7   0  12     1791.48     1817.57     86.72 o
  -6   0  12     1182.85     1177.00     89.07 o
  -5   0  12     1635.26     1575.03     72.94 o
  -4   0  12     1548.83     1645.48     85.10 o
  -3   0  12     4256.32     4007.35     97.34 o
  -2   0  12      925.96     1007.40    101.44 o
  -1   0  12     3198.76     3111.34    114.95 o
   0   0  12      934.22      880.28     85.64 o
   1   0  12     4018.30     4165.33    120.46 o
   2   0  12     1063.08     1159.39    117.37 o
   3   0  12    11897.05    11882.37    167.72 o
   4   0  12     2836.22     2749.61    109.71 o
   5   0  12     2033.85     2092.04    103.52 o
   6   0  12     1484.00     1507.27    107.56 o
   7   0  12     4577.16     4726.64    120.13 o
   8   0  12      260.92      267.01     68.90 o
   9   0  12     1481.50     1556.95     86.99 o
  10   0  12     1771.84     1806.48    100.90 o
  11   0  12     3141.11     3034.77    100.57 o
  -7   1  12      191.85      203.28     91.89 o
  -6   1  12     1743.99     1762.25     98.35 o
  -5   1  12     2006.75     2048.48     89.14 o
  -4   1  12     2380.43     2418.68     93.84 o
  -3   1  12     1777.49     1768.63    102.78 o
  -2   1  12     3490.17     3301.65    102.51 o
  -1   1  12     1835.60     1779.45     91.15 o
   0   1  12     1489.49     1418.60     94.65 o
   1   1  12     2469.32     2414.64    120.60 o
   2   1  12     2591.83     2478.24    124.70 o
   3   1  12     2556.45     2523.81    106.75 o
   4   1  12     5248.26     5105.23    121.61 o
   5   1  12     1857.68     1628.07     92.90 o
   6   1  12     6847.03     6809.87    133.84 o
   7   1  12     3882.07     3961.98     98.41 o
   8   1  12      811.62      772.19     98.68 o
   9   1  12      642.20      651.99     84.97 o
  10   1  12      228.49      239.85     80.53 o
  11   1  12      236.20      243.28     86.25 o
  12   1  12     1819.09     2030.33    135.59 o
  -7   2  12     1451.25     1410.87     97.41 o
  -6   2  12     1441.93     1422.03     96.80 o
  -5   2  12       43.92       50.75     90.89 o
  -4   2  12     3254.37     3117.79     85.98 o
  -3   2  12     3655.43     3524.96     84.10 o
  -2   2  12     2581.70     2451.35     91.15 o
  -1   2  12     2236.54     2159.60    108.97 o
   0   2  12     1682.32     1686.75     93.51 o
   1   2  12     2872.24     2959.55    121.67 o
   2   2  12     2161.87     2278.31    122.88 o
   3   2  12     1893.81     1958.47    111.12 o
   4   2  12     2715.91     2665.72    107.76 o
   5   2  12     1456.33     1350.24     91.96 o
   6   2  12     4155.92     3915.05    110.98 o
   7   2  12     4551.18     4721.39    109.77 o
   8   2  12     2186.05     2301.10    106.82 o
   9   2  12     1323.16     1287.92     99.96 o
  10   2  12     1122.27     1144.20     98.55 o
  11   2  12     1470.53     1414.23    106.55 o
  12   2  12      173.10      164.90     92.77 o
  -6   3  12      221.98      198.78     80.06 o
  -5   3  12      655.28      690.45     92.97 o
  -4   3  12     2650.77     2772.33     88.73 o
  -3   3  12     1538.59     1487.98     75.42 o
  -2   3  12     1261.84     1175.86     84.77 o
  -1   3  12     3531.92     3467.28    113.54 o
   0   3  12     1770.60     1665.31    110.72 o
   1   3  12     5045.97     5074.11    119.66 o
   2   3  12     3506.16     3552.12    104.87 o
   3   3  12     2683.98     2661.22    102.18 o
   4   3  12     1151.84     1117.18     93.04 o
   5   3  12     2456.10     2451.75     98.75 o
   6   3  12      703.30      688.03     77.98 o
   7   3  12     2122.98     2058.63    110.31 o
   8   3  12     2259.68     2135.40     81.00 o
   9   3  12     1742.18     1775.35    103.25 o
  10   3  12     1363.22     1319.31    100.09 o
  11   3  12     2909.08     2808.16     93.24 o
  12   3  12       90.01       96.53     80.40 o
  -6   4  12     1670.21     1723.46    107.22 o
  -5   4  12      879.66      877.12     88.47 o
  -4   4  12     4497.84     4486.85    109.51 o
  -3   4  12     1066.97     1011.30     98.48 o
  -2   4  12     1608.71     1560.04     76.30 o
  -1   4  12       37.61       21.91     99.76 o
   0   4  12     4430.39     4333.58    104.73 o
   1   4  12     2742.00     2803.26     97.00 o
   2   4  12     3285.95     3289.08     94.45 o
   3   4  12     1957.05     1844.12    117.91 o
   4   4  12     2291.82     2295.52    121.54 o
   5   4  12      584.72      596.27    112.87 o
   6   4  12     3754.21     3815.56    101.78 o
   7   4  12     1117.27     1233.61     78.79 o
   8   4  12     4108.53     4137.29    115.02 o
   9   4  12      338.93      358.36     69.84 o
  10   4  12     1606.14     1639.90    101.84 o
  11   4  12      786.37      681.24     84.36 o
  12   4  12      245.19      251.01     81.34 o
  -5   5  12     1948.88     1974.47    100.03 o
  -4   5  12      840.29      845.46     89.94 o
  -3   5  12      274.43      252.89     96.06 o
  -2   5  12      284.01      296.72     79.86 o
  -1   5  12     3132.75     2918.75     83.83 o
   0   5  12     1880.19     1829.60     82.62 o
   1   5  12     5854.07     5751.24    108.83 o
   2   5  12     1161.78     1122.69    113.34 o
   3   5  12     3739.24     3747.67    111.79 o
   4   5  12     2094.98     2016.75     86.72 o
   5   5  12     4231.45     4145.49    125.98 o
   6   5  12      993.01      947.03    112.19 o
   7   5  12     1924.66     1814.48     99.02 o
   8   5  12      248.60      216.52     87.39 o
   9   5  12     2267.91     2178.82     94.65 o
  10   5  12       68.93      101.37     96.26 o
  11   5  12     2165.12     2176.54     97.34 o
  12   5  12      857.67      903.07    116.83 o
  -5   6  12      223.15      215.18     81.27 o
  -4   6  12     2689.84     2644.61     90.95 o
  -3   6  12      773.41      778.71     90.68 o
  -2   6  12     3277.67     3307.02    108.03 o
  -1   6  12      312.53      272.86     83.02 o
   0   6  12     4099.73     3976.50     90.62 o
   1   6  12      369.93      315.41     94.38 o
   2   6  12     2149.09     2257.27     92.97 o
   3   6  12        9.28       -3.83     82.62 o
   4   6  12     7334.48     7156.13    133.84 o
   5   6  12      151.24      172.43     94.45 o
   6   6  12     3690.14     3638.16     93.84 o
   7   6  12     2141.94     2090.90     84.10 o
   8   6  12     3122.65     3088.48    101.30 o
   9   6  12      105.76      124.16     76.77 o
  10   6  12     1404.11     1392.12     75.49 o
  11   6  12       59.67       79.12     82.42 o
  12   6  12     1628.06     1600.98     96.46 o
  -4   7  12        6.67      -30.25     81.21 o
  -3   7  12     3216.22     3237.58    114.75 o
  -2   7  12      101.55       62.99     96.60 o
  -1   7  12     4642.63     4675.14    107.15 o
   0   7  12      598.07      620.60     86.05 o
   1   7  12      863.23      861.53     77.58 o
   2   7  12      448.02      428.81     84.03 o
   3   7  12     4182.61     4198.67    110.11 o
   4   7  12     1060.95      939.98    110.45 o
   5   7  12     5872.37     5322.23    106.88 o
   6   7  12      439.55      421.42     85.10 o
   7   7  12     5429.18     5272.35     99.89 o
   8   7  12      128.08      161.20    103.05 o
   9   7  12     2066.01     2021.66     86.05 o
  10   7  12      101.35       72.26     91.09 o
  11   7  12     1970.76     2136.41     98.75 o
  12   7  12       85.63       73.47    100.90 o
  -4   8  12     1799.10     1858.04    105.81 o
  -3   8  12      184.29      232.39     96.20 o
  -2   8  12     4357.10     4523.15    112.26 o
  -1   8  12        3.70      -12.10     98.15 o
   0   8  12     2069.02     1950.74     87.79 o
   1   8  12      743.34      591.36     76.70 o
   2   8  12     5532.33     5599.19    113.67 o
   3   8  12        6.67      -11.97     73.61 o
   4   8  12     4646.45     4348.51    108.43 o
   5   8  12       74.21       77.91     80.20 o
   6   8  12     3879.13     3893.81    102.99 o
   7   8  12      214.64      221.57     82.82 o
   8   8  12     4869.47     4898.79    121.74 o
   9   8  12       13.13       -2.55     71.19 o
  10   8  12     2126.96     2253.31    126.85 o
  11   8  12      203.69      251.68    101.91 o
  12   8  12     1093.21     1107.02    120.80 o
  -3   9  12     1556.24     1480.38    106.82 o
  -2   9  12      266.18      294.30     85.37 o
  -1   9  12     3077.89     2992.22    110.58 o
   0   9  12      130.52      137.40    106.55 o
   1   9  12     5224.77     5058.58     95.59 o
   2   9  12       45.75       50.42     80.40 o
   3   9  12     3552.73     3407.99    103.46 o
   4   9  12      384.29      375.24     90.68 o
   5   9  12     1386.36     1279.25     95.12 o
   6   9  12      150.23      159.52     93.17 o
   7   9  12     5349.67     5605.24    112.19 o
   8   9  12       47.98       33.07     73.74 o
   9   9  12     4186.20     4372.10    104.60 o
  10   9  12        1.97      -24.54    105.20 o
  11   9  12     4783.46     4801.45    103.39 o
  12   9  12        0.11       11.76    118.24 o
  -2  10  12     2316.42     2272.94    108.43 o
  -1  10  12      213.65      216.79     87.52 o
   0  10  12     1635.87     1720.63    113.94 o
   1  10  12     1143.59     1124.30    101.44 o
   2  10  12     3750.92     3677.96     92.63 o
   3  10  12      207.32      163.82     89.41 o
   4  10  12     2800.75     2578.40     98.75 o
   5  10  12      231.83     2952.29     94.38 o
   6  10  12     6652.57     6407.94    109.77 o
   7  10  12      252.45      261.16     85.51 o
   8  10  12     2687.24     2768.44    117.10 o
   9  10  12      811.08      824.76     99.62 o
  10  10  12     2462.29     2586.73     97.00 o
  11  10  12        3.63       -1.68    105.20 o
  -1  11  12     1620.40     1677.88    111.52 o
   0  11  12      167.11      272.79     88.67 o
   1  11  12     2059.42     2208.60    115.96 o
   2  11  12     1373.41     1362.74     93.78 o
   3  11  12     3029.42     2968.56    104.80 o
   4  11  12      645.82      614.42    124.23 o
   5  11  12     3332.24     3427.89     98.95 o
   6  11  12      610.88      525.28    123.82 o
   7  11  12     1671.03     1765.34    106.75 o
   8  11  12       13.37       99.83    100.30 o
   9  11  12     2364.49     2270.45    105.20 o
  10  11  12       52.39       36.64    107.76 o
  11  11  12     4318.09     4432.80    109.91 o
   1  12  12      586.51      484.14    100.30 o
   2  12  12     1867.02     1865.57    129.20 o
   3  12  12     1139.93     1143.26     99.83 o
   4  12  12     1591.35     1641.18     99.96 o
   5  12  12     1536.52     1535.03    110.45 o
   6  12  12     2633.32     2642.80    130.48 o
   7  12  12      219.76      169.94    121.61 o
   8  12  12     2936.38     2884.80     98.55 o
   9  12  12      329.89      248.46     97.41 o
  10  12  12     2219.32     2280.33    116.56 o
   3  13  12      846.89      783.35     89.74 o
   4  13  12      605.07      650.58     88.26 o
   5  13  12     1100.30      981.86     90.35 o
   6  13  12     2420.72     2259.22    108.43 o
   7  13  12     1977.07     2013.05    106.35 o
   8  13  12     1704.03     1570.93    106.95 o
   9  13  12     1258.20     1549.01    148.90 o
  -4  -9  13     1277.40     1320.93    234.20 o
  -5  -8  13     1512.06     1550.63    132.09 o
  -4  -8  13      319.82      350.63    151.92 o
  -6  -7  13      878.08      877.93    109.57 o
  -5  -7  13     1075.18     1108.17    119.52 o
  -4  -7  13      854.39      928.08    131.89 o
  -3  -7  13      252.20      279.65    152.66 o
  -6  -6  13     1299.30     1423.38    119.25 o
  -5  -6  13     1370.94     1503.44    119.79 o
  -4  -6  13     1408.39     1441.66    121.54 o
  -3  -6  13     2508.25     2378.14    132.70 o
  -2  -6  13     3216.65     2892.46    160.53 o
   7  -6  13      707.39      647.22    139.96 o
  -6  -5  13      403.08      432.58    114.48 o
  -5  -5  13     4198.82     4501.84    133.10 o
  -4  -5  13      771.74      789.33    117.03 o
  -3  -5  13     2883.69     2774.89    114.95 o
  -2  -5  13       31.54       22.99    105.34 o
  -1  -5  13     3260.69     2821.54    155.08 o
   6  -5  13     1549.42     1553.99    164.90 o
   7  -5  13     1285.45     1184.06    131.49 o
   8  -5  13      712.15      649.30    125.24 o
  -7  -4  13      212.20      272.86    117.84 o
  -6  -4  13     3576.41     3747.74    127.45 o
  -5  -4  13      280.28      336.18     93.04 o
  -4  -4  13     4940.79     4716.82     98.28 o
  -3  -4  13      319.99      324.95     87.26 o
  -2  -4  13     2890.91     2704.57    115.09 o
  -1  -4  13     1470.74     2522.87    133.30 o
   0  -4  13     3047.39     2840.77    152.86 o
   1  -4  13      612.75      477.35    195.75 o
   4  -4  13     2850.14     2445.83    224.46 o
   5  -4  13      230.98      247.92    132.63 o
   6  -4  13     2508.35     2459.14    131.82 o
   7  -4  13     1320.72     1411.54    124.29 o
   8  -4  13     1195.16     1256.86    120.80 o
   9  -4  13      912.36      881.56    119.19 o
  -7  -3  13     3681.65     3676.62    115.09 o
  -6  -3  13        6.61       13.04     99.22 o
  -5  -3  13     2235.23     2357.50    102.99 o
  -4  -3  13        6.78       -4.91     76.77 o
  -3  -3  13     5176.96     4939.06    120.66 o
  -2  -3  13       90.68      112.13     77.84 o
  -1  -3  13    13119.09    12720.70    175.65 o
   0  -3  13       50.86       48.27    103.99 o
   1  -3  13     2179.09     2045.39    131.08 o
   2  -3  13      401.86      297.26    121.00 o
   3  -3  13     3790.05     3376.53    149.03 o
   4  -3  13     2674.09     2525.22    145.40 o
   5  -3  13      945.74     1028.78    120.06 o
   6  -3  13        6.87       -2.82     95.79 o
   7  -3  13     4403.34     4401.14    127.45 o
   8  -3  13      891.55      880.48    118.78 o
   9  -3  13     2265.26     2474.67    125.57 o
  -7  -2  13        4.76       -9.48     91.22 o
  -6  -2  13     5416.02     5677.77    132.29 o
  -5  -2  13        1.79      -47.12     90.89 o
  -4  -2  13     4155.04     4164.32    112.06 o
  -3  -2  13      278.74      251.48     95.66 o
  -2  -2  13     5309.88     5305.29    124.36 o
  -1  -2  13       49.85       40.20    100.50 o
   0  -2  13     5140.21     5096.83    131.35 o
   1  -2  13        2.72      -15.13    102.65 o
   2  -2  13     5787.45     5378.76    147.55 o
   3  -2  13      864.09      902.20    130.95 o
   4  -2  13     7650.25     7440.42    161.47 o
   5  -2  13      152.38      136.87    100.97 o
   6  -2  13     5241.61     5258.30    130.82 o
   7  -2  13      208.02      217.40     96.20 o
   8  -2  13     2530.10     2772.74    126.38 o
   9  -2  13       19.82       22.65     87.19 o
  10  -2  13     2100.22     2256.53    125.37 o
  -7  -1  13     2222.04     2394.68    103.66 o
  -6  -1  13       50.20       77.71    112.26 o
  -5  -1  13     3846.06     3968.30    107.76 o
  -4  -1  13      314.67      324.75     77.44 o
  -3  -1  13     6014.31     6058.72    121.20 o
  -2  -1  13     1119.79     1073.21     85.91 o
  -1  -1  13     4963.79     4730.67    115.76 o
   0  -1  13      285.08      239.65    104.80 o
   1  -1  13     5078.13     4946.12    133.91 o
   2  -1  13        6.15      -14.32    104.87 o
   3  -1  13    14625.48    14245.72    185.20 o
   4  -1  13      853.62      785.36    110.18 o
   5  -1  13      549.63      653.07    103.93 o
   6  -1  13      962.04     1060.24    103.66 o
   7  -1  13     4336.44     3850.39    100.16 o
   8  -1  13      671.39      702.81     98.28 o
   9  -1  13     2155.40     2436.89    124.03 o
  10  -1  13       55.31       19.97     93.37 o
  11  -1  13     2797.36     2965.47    110.72 o
  -7   0  13     1510.28     1472.92    102.11 o
  -6   0  13     4576.14     4650.07    110.11 o
  -5   0  13      281.24      332.69     92.90 o
  -4   0  13     1582.95     1624.64    100.09 o
  -3   0  13      188.20      167.18     95.52 o
  -2   0  13     7276.42     7027.27    119.52 o
  -1   0  13     2012.32     2037.79     92.43 o
   0   0  13     3793.40     3706.73    107.42 o
   1   0  13     4088.08     4137.83    127.79 o
   2   0  13     3402.71     3230.39    115.35 o
   3   0  13      161.08      151.39     99.56 o
   4   0  13     6698.73     6803.55    137.54 o
   5   0  13       13.88       33.48     78.18 o
   6   0  13     8894.67     9009.40    144.80 o
   7   0  13      199.79      242.14     99.02 o
   8   0  13     3193.17     3335.73    111.72 o
   9   0  13     1487.10     1421.43    105.81 o
  10   0  13     2257.25     2244.70    109.57 o
  11   0  13        2.23        9.41     92.90 o
  -6   1  13     1459.27     1476.62     86.45 o
  -5   1  13     2621.51     2748.67    102.65 o
  -4   1  13     1298.43     1331.41     83.15 o
  -3   1  13     4165.47     4218.30    111.32 o
  -2   1  13     2166.80     2134.73     97.94 o
  -1   1  13     4817.58     4806.70    121.20 o
   0   1  13      577.17      590.15    104.60 o
   1   1  13     3936.26     3800.51    124.03 o
   2   1  13     3574.23     3614.10    127.25 o
   3   1  13     3358.38     3396.97    128.33 o
   4   1  13     3140.15     2877.47    108.16 o
   5   1  13     2306.49     2355.55    103.32 o
   6   1  13      413.03      435.27     81.27 o
   7   1  13     7464.59     7354.51    132.70 o
   8   1  13     1006.64      952.82    100.63 o
   9   1  13     1238.23     1247.18     74.48 o
  10   1  13      952.37     1014.93    118.65 o
  11   1  13     2119.33     2184.34    103.86 o
  -6   2  13      880.66      905.22     95.32 o
  -5   2  13     1179.51     1180.77     97.07 o
  -4   2  13      284.94      226.81     93.78 o
  -3   2  13     4733.36     4486.52     98.21 o
  -2   2  13     5331.77     5399.54    110.38 o
  -1   2  13     2287.73     2328.73     82.68 o
   0   2  13     1402.03     1310.31     79.52 o
   1   2  13     2313.02     2273.47     95.19 o
   2   2  13     3272.08     3109.66    112.33 o
   3   2  13     2967.15     2925.00    124.03 o
   4   2  13     3254.38     3322.28    125.91 o
   5   2  13     3654.62     3631.11    116.83 o
   6   2  13     2208.50     2086.06     86.18 o
   7   2  13     1031.17     1019.97     76.70 o
   8   2  13     2245.84     2222.86    106.95 o
   9   2  13      151.97      161.60     83.15 o
  10   2  13     4753.10     4688.86    109.30 o
  11   2  13     1453.20     1506.06    120.33 o
  12   2  13      797.18      858.97    124.36 o
  -6   3  13      728.30      780.73     95.73 o
  -5   3  13      562.04      592.57     93.98 o
  -4   3  13      577.70      558.96     82.82 o
  -3   3  13     1273.70     1167.79     73.61 o
  -2   3  13     6117.01     6162.31    111.52 o
  -1   3  13     4584.35     4465.14    101.64 o
   0   3  13     1117.55     1105.41     90.15 o
   1   3  13     2139.55     2099.64     86.85 o
   2   3  13     5507.66     5268.25    105.27 o
   3   3  13     1935.75     1919.21    117.84 o
   4   3  13     2562.33     2451.55     97.88 o
   5   3  13      961.56      952.55     82.42 o
   6   3  13     4204.05     4334.79    123.49 o
   7   3  13     1555.84     1462.63     79.32 o
   8   3  13     2873.46     2825.31    110.38 o
   9   3  13     2156.52     2029.39     85.57 o
  10   3  13      500.66      434.33    116.90 o
  11   3  13     1646.07     1714.45     96.67 o
  12   3  13      478.91      529.92     91.36 o
  -5   4  13     1848.76     1878.94    100.50 o
  -4   4  13     1224.26     1258.28     98.48 o
  -3   4  13     3118.19     3157.92    106.68 o
  -2   4  13      137.47      138.55     69.04 o
  -1   4  13     2542.54     2329.00     81.54 o
   0   4  13      104.96       13.04    102.51 o
   1   4  13     7931.06     7907.75    135.52 o
   2   4  13     2875.73     2864.63    107.35 o
   3   4  13     3206.50     3087.21    100.50 o
   4   4  13     1516.11     1503.91     84.63 o
   5   4  13     1856.86     1828.80    115.82 o
   6   4  13      510.14      566.55    109.44 o
   7   4  13     2177.49     2251.69     99.42 o
   8   4  13      572.55      526.35     79.26 o
   9   4  13     3649.69     3528.25    100.50 o
  10   4  13      824.90      856.42     92.57 o
  11   4  13     1287.75     1276.83    119.59 o
  12   4  13      742.65      817.63     92.63 o
  -5   5  13      517.24      498.46    116.36 o
  -4   5  13     1472.86     1588.07    119.12 o
  -3   5  13      692.94      685.81     96.26 o
  -2   5  13     1863.26     1898.10     87.39 o
  -1   5  13     1622.25     1630.96     82.28 o
   0   5  13      416.06      439.77     78.99 o
   1   5  13       27.93       17.68     81.00 o
   2   5  13    10568.09    10259.41    121.00 o
   3   5  13     4058.00     3875.86    109.71 o
   4   5  13     2930.02     2982.27    118.18 o
   5   5  13      422.64      442.12     89.54 o
   6   5  13     4523.01     4485.17    125.44 o
   7   5  13      534.43      579.53     83.42 o
   8   5  13     2960.42     2945.57     85.04 o
   9   5  13      234.03      239.65     76.84 o
  10   5  13     1138.89     1120.60     87.99 o
  11   5  13      322.55      342.10     82.95 o
  12   5  13     1451.33     1482.20    106.21 o
  -4   6  13      373.45      382.16     95.32 o
  -3   6  13     2311.88     2375.25     91.76 o
  -2   6  13     1007.30      990.93     99.56 o
  -1   6  13     5017.53     4939.33    116.50 o
   0   6  13      153.12      130.21     84.16 o
   1   6  13     4069.39     3970.18     91.89 o
   2   6  13       72.15       53.91     92.90 o
   3   6  13     2385.09     2326.38    115.56 o
   4   6  13      212.80      184.93    106.41 o
   5   6  13     3485.99     3311.73     97.81 o
   6   6  13      688.97      628.26     91.29 o
   7   6  13     3144.88     3132.18     97.47 o
   8   6  13      145.24      162.21     79.39 o
   9   6  13     1916.46     1913.63     94.25 o
  10   6  13       87.10       67.56     91.36 o
  11   6  13     1456.54     1457.66    106.21 o
  12   6  13      127.47      128.06     82.95 o
  -4   7  13     1735.30     1837.87    135.45 o
  -3   7  13       29.54       66.95    104.26 o
  -2   7  13     4194.91     4290.23    119.86 o
  -1   7  13      325.75      341.90     96.53 o
   0   7  13      615.50      641.98     74.42 o
   1   7  13      220.79      190.78    104.60 o
   2   7  13     5146.29     4955.80     96.26 o
   3   7  13     1971.43     1873.83     99.15 o
   4   7  13     1624.78     1544.91     87.46 o
   5   7  13     1364.10     1339.21     87.52 o
   6   7  13     8300.05     8198.63    120.53 o
   7   7  13     2533.14     2386.54     86.25 o
   8   7  13     2603.03     2481.33    100.63 o
   9   7  13      184.51      176.33     78.85 o
  10   7  13     1402.19     1370.47     90.15 o
  11   7  13       11.42        9.88    117.03 o
  12   7  13     1508.36     1523.94     89.88 o
  -3   8  13     1476.69     1611.93    122.75 o
  -2   8  13        5.15      -51.90    118.92 o
  -1   8  13     3171.59     3212.11    111.25 o
   0   8  13      197.16      211.01    106.48 o
   1   8  13     4309.46     4555.22    118.58 o
   2   8  13      147.34      115.62     81.47 o
   3   8  13     3794.88     3643.47     89.27 o
   4   8  13        1.45       26.22     72.53 o
   5   8  13     1393.02     1304.53     95.73 o
   6   8  13      104.61      103.86     85.71 o
   7   8  13     3665.29     3549.70     98.21 o
   8   8  13        6.19       33.14    102.99 o
   9   8  13     2262.87     2285.98    114.75 o
  10   8  13      208.25      301.23    120.73 o
  11   8  13     1762.77     1794.92     91.36 o
  12   8  13       13.92       66.42    126.04 o
  -2   9  13     1385.42     1303.32     96.46 o
  -1   9  13      124.76      151.52     98.82 o
   0   9  13     1863.53     1984.69    102.78 o
   1   9  13       54.17       48.87     96.46 o
   2   9  13     5319.03     5211.38    109.77 o
   3   9  13      108.09       70.05    101.91 o
   4   9  13     1048.37     1086.19    105.41 o
   5   9  13        0.51       48.13    100.70 o
   6   9  13     6073.81     5977.85    107.96 o
   7   9  13      772.08      711.02     88.06 o
   8   9  13     1124.87     1188.50    112.06 o
   9   9  13      857.31      821.19    110.98 o
  10   9  13     3729.23     3924.40    120.06 o
  11   9  13      334.17      264.19     95.39 o
  -1  10  13     1689.66     1753.30     93.91 o
   0  10  13       34.76       14.25     87.99 o
   1  10  13     3080.81     3229.11    119.32 o
   2  10  13      453.47      505.85    109.44 o
   3  10  13     2944.28     2914.04     96.87 o
   4  10  13        6.69       38.18    104.60 o
   5  10  13     2438.53     2522.00     97.88 o
   6  10  13       42.25       59.16     99.89 o
   7  10  13     2476.95     2512.72    130.61 o
   8  10  13      103.64       89.74    124.29 o
   9  10  13     1523.93     1563.47    102.45 o
  10  10  13       59.48       42.35    125.30 o
  11  10  13     2627.74     2638.56    107.02 o
   0  11  13     1090.66     1215.12     97.74 o
   1  11  13      191.46      239.18    108.16 o
   2  11  13     1974.57     1938.17     94.52 o
   3  11  13      518.60      516.20     96.60 o
   4  11  13     2936.75     2921.37    130.61 o
   5  11  13      341.48      273.60     96.13 o
   6  11  13     3794.04     3804.81    112.80 o
   7  11  13        8.94      -23.19     86.45 o
   8  11  13      751.89      884.72    124.56 o
   9  11  13       81.52      113.14     87.59 o
  10  11  13     2756.10     2831.02    133.57 o
   2  12  13      325.56      283.01     96.87 o
   3  12  13     1586.39     1736.70    127.32 o
   4  12  13      539.71      596.13    106.82 o
   5  12  13     2028.25     2022.40     93.91 o
   6  12  13     1148.82     1133.04    103.19 o
   7  12  13     2132.19     2139.23    106.82 o
   8  12  13       74.57       89.81     86.52 o
   9  12  13     1913.44     1893.26     95.59 o
   4  13  13      853.75      883.24    125.91 o
   5  13  13      530.79      636.80    126.31 o
   6  13  13     1386.27     1260.63    103.99 o
   7  13  13      825.17      879.48     96.87 o
  -4  -8  14     1286.54     1288.26    176.59 o
  -5  -7  14      407.52      463.10    139.55 o
  -4  -7  14       22.41       31.12    141.30 o
  -3  -7  14     1047.57     1053.58    165.64 o
  -5  -6  14      737.14      763.45    117.44 o
  -4  -6  14     1986.61     1891.45    126.38 o
  -3  -6  14      443.38      469.01    136.80 o
  -2  -6  14      766.07      727.48    160.53 o
   7  -6  14      387.75      419.34    238.24 o
  -6  -5  14     2216.54     2409.40    138.61 o
  -5  -5  14      648.24      676.60    116.23 o
  -4  -5  14     1899.19     1863.42    113.20 o
  -3  -5  14      564.03      653.41    118.72 o
  -2  -5  14      776.54      756.12    129.00 o
  -1  -5  14     1150.72     1016.88    133.03 o
   6  -5  14      927.33      921.83    207.58 o
   7  -5  14      939.28      864.15    143.86 o
   8  -5  14      219.50      281.66    158.31 o
  -6  -4  14      263.17      255.98     93.31 o
  -5  -4  14     1884.60     1900.05     90.95 o
  -4  -4  14      408.78      458.80    115.89 o
  -3  -4  14     2787.29     2892.53    129.74 o
  -2  -4  14     1056.66      977.76    103.86 o
  -1  -4  14     2967.28     2913.97    141.64 o
   0  -4  14     2977.43     2677.55    149.10 o
   1  -4  14     1351.92     1090.35    171.01 o
   5  -4  14     1778.62     1638.89    163.49 o
   6  -4  14      727.37      898.37    159.72 o
   7  -4  14     1053.39     1025.62    131.96 o
   8  -4  14      746.15      863.07    126.65 o
  -6  -3  14     3125.66     3254.05    101.44 o
  -5  -3  14       68.55       31.80    112.13 o
  -4  -3  14     3083.02     3124.45    109.71 o
  -3  -3  14       92.40      132.16     85.31 o
  -2  -3  14     3080.41     2977.57    114.61 o
  -1  -3  14      996.28      953.62    106.55 o
   0  -3  14     3887.01     3726.56    127.86 o
   1  -3  14       51.24       71.79    109.51 o
   2  -3  14     2416.16     2233.54    140.50 o
   3  -3  14     1217.80     1198.18    133.57 o
   4  -3  14     1366.74     1380.42    131.89 o
   5  -3  14      444.83      477.89    112.73 o
   6  -3  14     2474.45     2501.90    118.31 o
   7  -3  14     1128.60     1135.33    123.29 o
   8  -3  14     1344.81     1486.63    122.88 o
   9  -3  14      842.05      780.46    104.73 o
  -6  -2  14      166.83      157.57    113.40 o
  -5  -2  14     1634.54     1705.44     99.76 o
  -4  -2  14      347.56      325.90    101.98 o
  -3  -2  14     7255.54     7245.94    129.13 o
  -2  -2  14        5.68       11.16     95.79 o
  -1  -2  14     5558.27     5556.10    130.41 o
   0  -2  14       48.52       16.94     99.62 o
   1  -2  14     3107.53     3130.30    129.00 o
   2  -2  14     1300.84     1193.20    111.59 o
   3  -2  14     5221.81     4995.06    153.27 o
   4  -2  14     1045.37      992.34    118.31 o
   5  -2  14     2426.96     2164.44    117.84 o
   6  -2  14        7.01       22.05     96.46 o
   7  -2  14     3686.83     3840.24    125.91 o
   8  -2  14      343.18      398.83    116.36 o
   9  -2  14     3008.58     3360.53    131.62 o
  10  -2  14      293.29      397.62    126.58 o
  -6  -1  14     3579.41     3688.31    101.24 o
  -5  -1  14       81.16      107.49     92.90 o
  -4  -1  14     2837.72     2927.69    114.08 o
  -3  -1  14      392.28      372.35     88.40 o
  -2  -1  14     3767.01     3759.84    106.75 o
  -1  -1  14      102.06      105.67     98.88 o
   0  -1  14     6524.16     6383.54    133.64 o
   1  -1  14      544.48      445.62     80.80 o
   2  -1  14     6184.92     6088.84    140.63 o
   3  -1  14      355.57      361.12    111.46 o
   4  -1  14     4375.19     4363.09    132.29 o
   5  -1  14        9.19       14.99    100.77 o
   6  -1  14     3497.13     3271.26    118.92 o
   7  -1  14      613.14      614.75     89.88 o
   8  -1  14     1395.80     1407.91     96.26 o
   9  -1  14        0.87      -13.44    113.88 o
  10  -1  14     2722.09     2803.53    104.26 o
  -6   0  14     1262.03     1090.62     85.44 o
  -5   0  14     5211.52     5124.66    107.15 o
  -4   0  14      634.88      656.23     95.59 o
  -3   0  14     3305.64     3469.91    101.37 o
  -2   0  14        6.92       15.53     79.19 o
  -1   0  14     3084.10     3070.53    113.54 o
   0   0  14       72.07       72.26     71.12 o
   1   0  14     8847.18     8594.97    146.21 o
   2   0  14     1083.97      989.86    110.92 o
   3   0  14     6722.31     6733.84    138.28 o
   4   0  14      988.94     1044.04    112.46 o
   5   0  14     1792.43     1824.09    113.67 o
   6   0  14      745.36      671.29     81.94 o
   7   0  14     6484.23     6654.85    132.23 o
   8   0  14       63.50       67.96     73.27 o
   9   0  14     4419.76     4409.14    122.01 o
  10   0  14      113.19      147.69    115.22 o
  11   0  14     1874.79     2074.43    128.73 o
  -6   1  14     2374.35     2495.65    129.87 o
  -5   1  14     1012.83     1040.81    106.21 o
  -4   1  14     3405.88     3464.12    106.88 o
  -3   1  14      406.83      362.13     74.21 o
  -2   1  14     4492.23     4365.25     99.69 o
  -1   1  14     2175.20     2160.54     92.70 o
   0   1  14     4101.28     3977.91    119.66 o
   1   1  14      288.27      256.79     74.95 o
   2   1  14     4040.71     4193.16    127.12 o
   3   1  14      351.21      359.17    110.51 o
   4   1  14     7482.66     7563.50    147.69 o
   5   1  14     1239.96     1287.52    112.13 o
   6   1  14     5713.23     5448.54    119.39 o
   7   1  14      171.22      110.25     77.64 o
   8   1  14     1499.63     1586.52    105.20 o
   9   1  14       38.24       29.11    115.76 o
  10   1  14     3117.97     3298.22    116.03 o
  11   1  14        7.12       -9.14     99.09 o
  -5   2  14     2016.58     2078.06    120.93 o
  -4   2  14      616.49      583.29     96.67 o
  -3   2  14     1718.41     1677.07     87.52 o
  -2   2  14     4081.85     3935.96     99.49 o
  -1   2  14     5250.99     5038.82    106.95 o
   0   2  14     1450.90     1421.22     80.00 o
   1   2  14     3252.75     3311.60    108.43 o
   2   2  14     1053.66     1099.90    111.99 o
   3   2  14     2440.43     2645.89    119.79 o
   4   2  14     1113.88     1054.52     87.73 o
   5   2  14     3736.65     3781.62    124.63 o
   6   2  14     2569.06     2515.14    104.93 o
   7   2  14     4363.55     3945.84     94.58 o
   8   2  14      558.76      568.50    100.57 o
   9   2  14     3250.93     3389.17    105.34 o
  10   2  14       23.68       19.70     89.88 o
  11   2  14     3103.93     3174.60    128.73 o
  -5   3  14      749.85      773.47     96.33 o
  -4   3  14     1405.41     1455.37     99.09 o
  -3   3  14     1973.74     1951.07     89.94 o
  -2   3  14      924.66      844.86    101.44 o
  -1   3  14     4367.16     4339.37    108.36 o
   0   3  14     4959.20     4807.30    112.60 o
   1   3  14     1721.90     1693.48     99.36 o
   2   3  14     4642.35     4484.70    114.75 o
   3   3  14     3682.42     3582.77    101.57 o
   4   3  14     2654.49     2538.06     97.14 o
   5   3  14     1833.55     1855.15    115.56 o
   6   3  14     1658.15     1630.82     99.42 o
   7   3  14      796.73      847.95    105.88 o
   8   3  14     3487.45     3439.18     88.87 o
   9   3  14     2485.36     2430.78     93.37 o
  10   3  14     2533.16     2692.34    102.85 o
  11   3  14      867.01      997.32    120.13 o
  -5   4  14     1089.55     1111.80     92.83 o
  -4   4  14      662.89      767.08     96.94 o
  -3   4  14      661.80      701.94    118.31 o
  -2   4  14     4885.74     4677.76     89.88 o
  -1   4  14     2302.08     2208.74     91.49 o
   0   4  14     2010.85     2005.32     81.21 o
   1   4  14      334.65      276.62    105.20 o
   2   4  14     5773.98     5835.48    129.20 o
   3   4  14     1820.39     1721.84     85.37 o
   4   4  14     3337.85     3285.38    120.06 o
   5   4  14     1775.12     1736.83    104.06 o
   6   4  14     2848.01     2872.09    102.31 o
   7   4  14     1337.82     1358.37    108.70 o
   8   4  14     1170.88     1109.58     84.30 o
   9   4  14     1523.05     1643.26     93.44 o
  10   4  14     1507.60     1571.20    123.76 o
  11   4  14     1688.78     1806.88    107.49 o
  12   4  14      735.85      915.98    122.21 o
  -4   5  14      499.37      603.46    117.17 o
  -3   5  14     1459.35     1613.95    100.03 o
  -2   5  14      586.87      577.17     85.51 o
  -1   5  14     2578.69     2560.11     92.83 o
   0   5  14     1916.98     1908.12    108.83 o
   1   5  14     3565.80     3458.34     96.33 o
   2   5  14      399.35      352.18    107.83 o
   3   5  14     6353.58     6591.46    130.01 o
   4   5  14     2375.80     2233.68    113.34 o
   5   5  14     2459.57     2344.86     97.27 o
   6   5  14     1127.39     1084.17     91.56 o
   7   5  14     2378.92     2245.85     85.37 o
   8   5  14      610.40      648.97     75.22 o
   9   5  14     3643.78     3749.82    121.14 o
  10   5  14      482.36      509.55     93.71 o
  11   5  14     1249.43     1349.63    122.61 o
  12   5  14     1116.81     1181.31    108.90 o
  -4   6  14     1979.38     2052.18    117.17 o
  -3   6  14      363.53      301.90     96.87 o
  -2   6  14     2740.04     2710.76    125.98 o
  -1   6  14      931.65      911.20     89.34 o
   0   6  14      914.01     1013.99     76.37 o
   1   6  14       20.30       18.28     73.00 o
   2   6  14     6877.98     6755.15    128.87 o
   3   6  14      918.79      875.38     84.90 o
   4   6  14     4914.63     4596.09    109.37 o
   5   6  14       21.79       -3.50     73.41 o
   6   6  14     3604.45     3502.58     95.32 o
   7   6  14      439.61      412.28     76.37 o
   8   6  14     1780.05     1680.37     82.01 o
   9   6  14      527.16      566.76    123.22 o
  10   6  14     1404.10     1538.33    123.49 o
  11   6  14      378.98      461.08    119.39 o
  12   6  14     1381.91     1495.57    106.95 o
  -3   7  14     2369.35     2403.95    104.73 o
  -2   7  14       86.27      121.74     97.00 o
  -1   7  14     3458.82     3526.51     98.95 o
   0   7  14      312.83      260.62    107.83 o
   1   7  14     1478.85     1516.55    108.70 o
   2   7  14      303.24      300.49     81.34 o
   3   7  14     3630.09     3518.84     88.80 o
   4   7  14      534.20      511.36     91.49 o
   5   7  14     3779.35     3778.12    106.28 o
   6   7  14       10.35       39.39    103.86 o
   7   7  14     4370.12     4220.04     93.64 o
   8   7  14      185.50      212.69     90.08 o
   9   7  14     2759.04     2962.44    118.31 o
  10   7  14      272.40      233.40    105.61 o
  11   7  14     1493.30     1549.55    123.89 o
  12   7  14      102.06      159.39    100.57 o
  -2   8  14     1505.51     1662.69    124.63 o
  -1   8  14        3.73       13.11     98.62 o
   0   8  14     1919.51     2044.24    113.34 o
   1   8  14      228.14      152.66     96.67 o
   2   8  14     4160.92     5053.00     98.35 o
   3   8  14      135.06      143.18     72.13 o
   4   8  14     1999.36     2039.67     80.80 o
   5   8  14      395.59      430.36     89.41 o
   6   8  14     4188.36     3802.19    100.77 o
   7   8  14      220.71      201.60     86.11 o
   8   8  14     2932.04     2965.67    135.12 o
   9   8  14       32.78        0.00    107.49 o
  10   8  14     1053.50     1071.06    125.10 o
  11   8  14       41.17      -20.17     85.71 o
  -1   9  14     1930.78     1901.33    107.35 o
   0   9  14       13.81      -83.89    122.61 o
   1   9  14     2643.41     2768.77    116.77 o
   2   9  14        0.41       -7.53     95.12 o
   3   9  14     2727.83     2746.79    130.75 o
   4   9  14       80.29      169.87    103.32 o
   5   9  14     1269.21     1263.99     85.78 o
   6   9  14        8.53      -30.25     97.34 o
   7   9  14     3168.74     3157.52    113.14 o
   8   9  14       87.16      116.83     87.99 o
   9   9  14     3814.85     4166.40    137.27 o
  10   9  14        1.50       39.80    124.09 o
  11   9  14     1581.53     1719.83    128.06 o
   0  10  14     1237.54     1362.20     93.17 o
   1  10  14       71.23       61.84    108.30 o
   2  10  14     2651.81     2905.50    132.03 o
   3  10  14       58.38      104.40     86.05 o
   4  10  14     3218.63     3269.99    117.17 o
   5  10  14       29.90       52.50     84.70 o
   6  10  14     2606.79     2524.69    109.24 o
   7  10  14       75.05       94.85     86.45 o
   8  10  14      847.51      902.40    104.26 o
   9  10  14      356.16      327.44     89.47 o
  10  10  14     1358.39     1444.08    113.88 o
   1  11  14      687.82      639.22     95.32 o
   2  11  14      355.69      357.83    123.49 o
   3  11  14     1999.43     2177.48    113.14 o
   4  11  14      201.01      209.47     85.98 o
   5  11  14     2095.82     2079.81     93.57 o
   6  11  14      115.68      104.20     85.44 o
   7  11  14     1717.47     1636.27    104.80 o
   8  11  14        3.20       82.62     98.68 o
   9  11  14     1892.78     2065.96    109.10 o
  10  11  14       30.78       99.56    145.00 o
   3  12  14      455.32      552.91     98.28 o
   4  12  14     1368.58     1375.38     91.02 o
   5  12  14      255.95      244.42     94.04 o
   6  12  14     2720.70     2624.51    101.98 o
   7  12  14      329.52      304.32     99.49 o
   8  12  14     1971.94     1951.68     94.65 o
  -3  -7  15      214.49      223.38    166.31 o
  -4  -6  15      128.63      117.03    116.09 o
  -3  -6  15     1321.49     1300.49    135.25 o
  -2  -6  15      397.60      378.46    158.18 o
  -5  -5  15     1242.78     1321.80    142.18 o
  -4  -5  15      671.12      760.22    118.65 o
  -3  -5  15     1063.71     1064.07    122.08 o
  -2  -5  15      484.63      605.01    138.75 o
  -1  -5  15      451.78      458.93    165.30 o
   7  -5  15      895.97      872.28    183.85 o
  -5  -4  15      340.47      361.39    103.12 o
  -4  -4  15     1104.59     1192.33    120.26 o
  -3  -4  15      612.00      668.19    124.09 o
  -2  -4  15     1106.56     1040.34    124.83 o
  -1  -4  15     2327.42     2275.09    135.45 o
   0  -4  15     1094.49     1060.37    131.15 o
   1  -4  15      730.84      578.99    149.23 o
   5  -4  15     1010.38      971.84    237.43 o
   6  -4  15     1190.38     1195.96    163.08 o
   7  -4  15      596.12      569.98    137.47 o
   8  -4  15      570.47      645.88    132.03 o
  -5  -3  15      757.84      698.85     84.63 o
  -4  -3  15      624.63      654.48    116.90 o
  -3  -3  15     2555.28     2567.37    126.92 o
  -2  -3  15      509.17      560.71    108.09 o
  -1  -3  15     4012.16     3783.03    122.41 o
   0  -3  15      839.52      811.38    104.40 o
   1  -3  15      860.13      907.44    126.58 o
   2  -3  15      510.54      486.49    128.80 o
   3  -3  15      640.41      600.90    124.97 o
   4  -3  15     1322.20     1209.67    129.61 o
   5  -3  15     1539.17     1568.11    149.10 o
   6  -3  15      431.13      488.84    149.17 o
   7  -3  15     1331.14     1355.55    125.71 o
   8  -3  15      664.67      722.44    121.34 o
  -5  -2  15       23.77       12.64    113.27 o
  -4  -2  15      842.30      847.21     96.94 o
  -3  -2  15      472.90      511.36     98.01 o
  -2  -2  15     1643.27     1621.08    113.07 o
  -1  -2  15      685.36      764.46    104.06 o
   0  -2  15     4370.24     4515.62    127.32 o
   1  -2  15      460.78      406.29    107.15 o
   2  -2  15     4033.53     3807.50    130.41 o
   3  -2  15     1659.58     1630.76    126.45 o
   4  -2  15     2784.42     2514.80    123.76 o
   5  -2  15      185.29      231.78    108.50 o
   6  -2  15     1662.21     1849.23    134.51 o
   7  -2  15      489.81      520.84    125.17 o
   8  -2  15     1628.79     1683.53    125.30 o
   9  -2  15      365.14      417.52    116.36 o
  -5  -1  15     3955.13     4047.08    111.93 o
  -4  -1  15        1.59        1.21     93.71 o
  -3  -1  15     2410.40     2625.18    107.02 o
  -2  -1  15       13.85      -10.22     78.31 o
  -1  -1  15     2899.36     2893.20     99.42 o
   0  -1  15     1085.92     1159.79    107.56 o
   1  -1  15     2692.27     2734.96    116.56 o
   2  -1  15       54.70       94.52    102.11 o
   3  -1  15     5680.92     5623.39    138.95 o
   4  -1  15      485.89      469.95    105.88 o
   5  -1  15     2100.15     2195.36    115.22 o
   6  -1  15      247.65      286.91    101.57 o
   7  -1  15     1766.34     1918.67    127.39 o
   8  -1  15      215.24      209.00     89.81 o
   9  -1  15     2334.35     2551.84    114.68 o
  10  -1  15      283.16      312.12    128.46 o
  -5   0  15      506.53      548.61     82.95 o
  -4   0  15     4968.44     5129.23    114.95 o
  -3   0  15        2.75      -29.38     95.19 o
  -2   0  15     2281.12     2265.74    106.82 o
  -1   0  15       60.67       47.26     87.59 o
   0   0  15     2103.87     2056.95     83.63 o
   1   0  15      164.35      189.97     92.30 o
   2   0  15     3663.71     3426.61    111.79 o
   3   0  15      421.60      365.15     90.48 o
   4   0  15     8854.51     8334.08    144.66 o
   5   0  15       99.52      129.00     92.30 o
   6   0  15     4054.95     3602.60    106.95 o
   7   0  15      153.14      133.10     76.43 o
   8   0  15     2106.28     1960.75     94.65 o
   9   0  15        5.83        5.78    101.51 o
  10   0  15     1791.77     2013.59    124.29 o
  -5   1  15     2130.68     2151.20     90.41 o
  -4   1  15      601.43      589.75     96.46 o
  -3   1  15     4939.06     5179.85    133.64 o
  -2   1  15       12.17        7.06     96.53 o
  -1   1  15     7517.74     7405.40    116.77 o
   0   1  15       57.58       81.88    100.90 o
   1   1  15     1502.90     1624.91    109.64 o
   2   1  15     1002.88      934.53     86.72 o
   3   1  15     4502.91     4517.44    129.13 o
   4   1  15      530.63      503.90     99.83 o
   5   1  15     3934.68     4016.29    125.37 o
   6   1  15       38.75       12.10    102.65 o
   7   1  15     7039.29     6357.73    108.70 o
   8   1  15       10.91      -28.70    104.40 o
   9   1  15     2487.04     2678.02    127.59 o
  10   1  15       75.84       88.80    117.37 o
  -5   2  15     1209.72     1194.41    101.44 o
  -4   2  15     2571.22     2773.34    123.76 o
  -3   2  15      389.63      348.75     96.13 o
  -2   2  15     2399.54     2242.55    104.73 o
  -1   2  15     2879.66     2675.06     85.24 o
   0   2  15     4599.49     4616.26    101.10 o
   1   2  15      225.40      251.55    103.72 o
   2   2  15     3312.59     3306.22     99.22 o
   3   2  15      238.64      216.46     76.57 o
   4   2  15     4214.73     4004.26     99.69 o
   5   2  15       42.20       47.06     74.89 o
   6   2  15     3130.16     3190.66    119.59 o
   7   2  15      117.40       22.59     79.52 o
   8   2  15     6219.29     5937.25    110.78 o
   9   2  15      177.80      199.72     84.84 o
  10   2  15     2778.04     2830.89     95.93 o
  11   2  15      101.76       78.25    117.64 o
  -4   3  15      512.77      575.02    116.97 o
  -3   3  15     3251.49     3246.79    107.62 o
  -2   3  15     1349.43     1331.82     94.85 o
  -1   3  15     2524.76     2464.05     83.02 o
   0   3  15     2238.50     2253.58     89.14 o
   1   3  15     3649.46     3722.06    118.04 o
   2   3  15     1132.33     1141.38    110.25 o
   3   3  15     6798.46     6433.29    122.14 o
   4   3  15      488.22      425.86     83.36 o
   5   3  15     1106.24     1096.47     93.78 o
   6   3  15     2593.50     2386.88     98.82 o
   7   3  15     5213.12     5035.86    105.94 o
   8   3  15       20.63       28.17     78.31 o
   9   3  15     3718.79     3689.86    109.44 o
  10   3  15      339.23      320.11     92.63 o
  11   3  15     2801.72     2978.84    128.26 o
  -4   4  15      771.40      713.70     90.75 o
  -3   4  15     1058.81     1118.59    119.72 o
  -2   4  15      720.71      663.76    120.53 o
  -1   4  15     3157.68     3932.60     99.15 o
   0   4  15     3089.62     2953.16     91.96 o
   1   4  15     2037.03     3252.24    104.13 o
   2   4  15     2792.53     2712.37     95.25 o
   3   4  15     3798.29     3635.68     92.70 o
   4   4  15     2714.45     2743.29     94.78 o
   5   4  15      587.16      653.47     87.79 o
   6   4  15     1427.46     1423.44     93.78 o
   7   4  15     1053.80     1059.23    108.16 o
   8   4  15     3308.51     3217.95     89.47 o
   9   4  15     1644.25     1673.11    111.79 o
  10   4  15     1677.38     1739.59    110.58 o
  11   4  15      568.18      714.58    104.87 o
  -3   5  15     1698.22     1782.82    103.52 o
  -2   5  15     1978.47     2029.72    124.56 o
  -1   5  15      857.95      876.99    101.30 o
   0   5  15     2168.67     2194.96     88.33 o
   1   5  15     1217.41     1123.70     78.72 o
   2   5  15     3780.78     3960.23    119.45 o
   3   5  15     1698.40     1546.46     81.27 o
   4   5  15     3644.62     3421.98    117.71 o
   5   5  15     2592.98     2503.31     86.78 o
   6   5  15     2918.05     2840.83    100.03 o
   7   5  15     3757.87     3644.48    103.66 o
   8   5  15     1009.78     1100.30     85.57 o
   9   5  15      422.43      479.90    107.35 o
  10   5  15     1860.18     1878.74     93.10 o
  11   5  15     1927.22     1980.32    111.05 o
  -3   6  15     2884.42     2985.30    107.49 o
  -2   6  15      839.59      833.76     93.24 o
  -1   6  15     3551.72     3638.84    132.29 o
   0   6  15      183.92      175.45     94.92 o
   1   6  15     1495.99     1516.14     79.86 o
   2   6  15      364.62      308.96     74.68 o
   3   6  15     3167.17     3033.76    102.92 o
   4   6  15     1777.41     1690.32    109.91 o
   5   6  15     4269.13     3897.64     90.95 o
   6   6  15      499.81      486.36     76.10 o
   7   6  15     3261.14     3227.10    116.90 o
   8   6  15     1092.66     1105.48    100.30 o
   9   6  15     1446.18     1522.86    112.40 o
  10   6  15      538.01      602.92    106.55 o
  11   6  15     1513.74     1558.49    125.44 o
  -2   7  15     1825.81     1978.37    125.84 o
  -1   7  15      473.64      446.83    101.64 o
   0   7  15     2756.48     2839.49     97.61 o
   1   7  15      648.87      683.05     97.41 o
   2   7  15     4170.62     4162.10    121.47 o
   3   7  15       42.32      -26.82    102.58 o
   4   7  15     3178.53     3162.23    112.87 o
   5   7  15      173.92      106.88    102.99 o
   6   7  15     3176.89     3123.37     92.90 o
   7   7  15     1277.77     1261.70    113.00 o
   8   7  15     3862.69     4101.33    138.75 o
   9   7  15      482.02      452.34     89.94 o
  10   7  15     1940.03     2090.56    114.61 o
  11   7  15      454.01      455.10    106.28 o
  -1   8  15     3461.17     3585.33    113.20 o
   0   8  15       13.85       35.16     86.18 o
   1   8  15     2167.42     2343.66    115.56 o
   2   8  15      368.75      390.16     96.33 o
   3   8  15     2312.56     2278.78    113.94 o
   4   8  15       19.52       34.69    101.51 o
   5   8  15     2275.65     2164.71     90.21 o
   6   8  15        6.40      -29.24    122.21 o
   7   8  15     3003.96     3103.14    122.08 o
   8   8  15      157.87      175.65    125.64 o
   9   8  15     4244.46     4309.18    124.09 o
  10   8  15      107.62      156.90    124.16 o
  11   8  15     1613.29     1758.01     94.58 o
   0   9  15     1671.46     1711.56    127.92 o
   1   9  15       25.27        2.62     87.39 o
   2   9  15     3669.02     3813.28    100.57 o
   3   9  15       15.48      -17.28    106.01 o
   4   9  15     2462.18     2516.96     95.59 o
   5   9  15       88.20       47.86    105.41 o
   6   9  15     2373.35     2475.61    108.16 o
   7   9  15        2.02       55.53    100.30 o
   8   9  15     2638.24     2807.16    111.79 o
   9   9  15       32.74       -7.13     97.34 o
  10   9  15     1551.05     1780.19    129.94 o
   1  10  15      920.72      924.65     92.30 o
   2  10  15      226.25      214.91     87.46 o
   3  10  15     3188.46     3305.55    130.55 o
   4  10  15       12.79       11.56    103.93 o
   5  10  15     1704.91     1668.54     91.96 o
   6  10  15        7.68       21.91     84.77 o
   7  10  15     1803.12     1896.83    114.41 o
   8  10  15       82.71      114.14     99.56 o
   9  10  15     2245.94     2227.43    131.49 o
  10  10  15        9.70       39.86     98.48 o
   2  11  15     1723.15     1720.97    110.18 o
   3  11  15      290.91      248.86     86.85 o
   4  11  15     1018.50      910.33     96.53 o
   5  11  15      106.56      103.72     85.44 o
   6  11  15     2777.25     2844.13     96.20 o
   7  11  15       26.61       51.96     98.08 o
   8  11  15     1281.70     1322.07     91.09 o
   9  11  15       38.06       11.97    121.07 o
   5  12  15      521.92      586.32    112.60 o
   6  12  15      478.79      477.82    104.20 o
  -3  -6  16      443.48      405.22    163.35 o
  -2  -6  16      970.58      880.15    176.86 o
  -3  -5  16      910.61      953.35    124.36 o
  -2  -5  16      704.79      695.02    137.74 o
  -1  -5  16      656.51      547.73    156.43 o
  -4  -4  16      367.51      430.90    119.66 o
  -3  -4  16     1045.54     1053.99    122.48 o
  -2  -4  16      890.97      913.02    127.92 o
  -1  -4  16     1364.95     1235.02    133.44 o
   0  -4  16     1299.25     1171.96    148.29 o
   1  -4  16      961.87      709.60    178.88 o
   6  -4  16      398.95      355.61    188.96 o
   7  -4  16     1355.04     1400.86    168.33 o
  -4  -3  16      653.96      717.74    106.01 o
  -3  -3  16      532.17      578.86    118.65 o
  -2  -3  16      867.57      889.69    122.41 o
  -1  -3  16      353.76      325.69    121.00 o
   0  -3  16     1702.42     1592.04    128.60 o
   1  -3  16      886.25      985.69    153.74 o
   2  -3  16     1587.57     1617.18    154.41 o
   3  -3  16      724.91      768.83    159.72 o
   4  -3  16     1177.18     1107.23    154.07 o
   5  -3  16      248.71      256.59    142.85 o
   6  -3  16      712.81      815.01    150.71 o
   7  -3  16      312.18      381.29    128.40 o
   8  -3  16      587.39      649.71    127.66 o
  -4  -2  16      566.10      557.41     96.87 o
  -3  -2  16     1003.38     1068.44    120.06 o
  -2  -2  16      127.91      246.10    116.77 o
  -1  -2  16     1897.38     1968.42    116.16 o
   0  -2  16      702.90      627.19    115.02 o
   1  -2  16     1336.74     1286.44    107.96 o
   2  -2  16      716.82      721.70    111.72 o
   3  -2  16     1877.12     1791.49    123.02 o
   4  -2  16     1084.95     1026.76    106.48 o
   5  -2  16     2475.02     2475.01    146.68 o
   6  -2  16       81.69       80.67    123.82 o
   7  -2  16     1309.19     1284.16    128.06 o
   8  -2  16      102.55      137.07    117.57 o
  -4  -1  16     1942.54     2044.85    104.20 o
  -3  -1  16      275.59      272.66     96.80 o
  -2  -1  16     1794.88     1926.07    114.55 o
  -1  -1  16        2.34       11.70    118.72 o
   0  -1  16     2523.89     2554.06    112.67 o
   1  -1  16      605.53      601.44    102.58 o
   2  -1  16     1884.22     1866.64    112.40 o
   3  -1  16      514.57      560.44    106.55 o
   4  -1  16     2972.48     2767.09    121.40 o
   5  -1  16      352.09      360.31    102.58 o
   6  -1  16     1180.02     1134.25    118.38 o
   7  -1  16      494.43      500.88    112.06 o
   8  -1  16     1427.78     1572.27    125.91 o
   9  -1  16       55.69       68.63     82.48 o
  -4   0  16       41.10       18.22     93.84 o
  -3   0  16     1370.92     1492.48    101.44 o
  -2   0  16      216.13      220.42     96.40 o
  -1   0  16     3976.64     3860.74    109.77 o
   0   0  16      443.74      400.85     78.18 o
   1   0  16     1152.26     1196.97    106.55 o
   2   0  16        8.33      -14.99     89.07 o
   3   0  16     2415.30     2335.52    101.10 o
   4   0  16      859.14      868.18    109.57 o
   5   0  16     3435.59     3457.47    123.35 o
   6   0  16      320.52      266.81     80.33 o
   7   0  16     3267.47     3278.19    137.34 o
   8   0  16       57.48       91.36    117.84 o
   9   0  16     1968.51     2077.72    114.28 o
  10   0  16       46.39       44.03    107.89 o
  -4   1  16     1630.28     1652.47     89.81 o
  -3   1  16        2.38      -49.81     96.06 o
  -2   1  16     3724.93     3908.94    132.76 o
  -1   1  16       22.15       39.46    120.46 o
   0   1  16     3990.61     3942.35    117.24 o
   1   1  16       82.01       39.66     76.10 o
   2   1  16     2599.99     2615.10     87.86 o
   3   1  16        3.41       -6.92    104.33 o
   4   1  16     4632.35     6353.43    136.87 o
   5   1  16       37.70       44.23     77.37 o
   6   1  16     1909.37     1903.61     96.06 o
   7   1  16      217.12      204.83    100.23 o
   8   1  16     2583.93     2569.52    118.45 o
   9   1  16       44.70       39.06    118.58 o
  10   1  16     1661.41     1865.70    125.84 o
  -4   2  16      651.37      608.84    117.98 o
  -3   2  16     3812.90     3891.12    110.85 o
  -2   2  16       90.56       88.47     96.40 o
  -1   2  16     3352.40     3494.31    114.21 o
   0   2  16       82.55      116.56     76.70 o
   1   2  16     1334.17     1421.29     96.87 o
   2   2  16       68.73      103.39     88.20 o
   3   2  16     4566.94     4608.52    124.97 o
   4   2  16       18.60       25.34     74.15 o
   5   2  16     2121.03     2261.11    116.09 o
   6   2  16       33.25       39.06     84.36 o
   7   2  16     4141.47     4220.99    118.24 o
   8   2  16      122.04      120.73    121.67 o
   9   2  16     3373.68     3407.32    108.50 o
  10   2  16        9.12       16.07     91.15 o
  -3   3  16      437.78      442.66     97.20 o
  -2   3  16     2985.63     3027.78     96.53 o
  -1   3  16     1143.80     1084.77     90.08 o
   0   3  16     3314.78     3200.81     90.89 o
   1   3  16       99.07      112.87     73.14 o
   2   3  16     5347.29     5476.64    125.71 o
   3   3  16      160.06      103.19    105.34 o
   4   3  16     4589.80     4632.19    124.70 o
   5   3  16      212.16      231.11    104.53 o
   6   3  16     2354.85     2590.83    116.36 o
   7   3  16      355.43      327.44     86.92 o
   8   3  16     2665.55     2637.69    132.76 o
   9   3  16      168.81      165.23     93.98 o
  10   3  16     2545.64     2747.53    105.54 o
  -3   4  16     2394.23     2469.16    125.37 o
  -2   4  16      980.05     1065.14    121.74 o
  -1   4  16      835.60      920.95    123.62 o
   0   4  16     1420.79     1445.69    112.33 o
   1   4  16     3237.84     3200.14     95.73 o
   2   4  16     1662.38     1525.42     98.15 o
   3   4  16     3619.41     3502.37     91.76 o
   4   4  16      406.85      367.31     92.03 o
   5   4  16     1929.02     1988.45    112.46 o
   6   4  16      332.07      288.86    105.54 o
   7   4  16     4064.84     4134.67    106.82 o
   8   4  16      239.27      266.94     88.60 o
   9   4  16     2348.35     2460.69    116.83 o
  10   4  16      352.27      385.79    106.35 o
  11   4  16     2201.44     2494.97    147.89 o
  -2   5  16     2703.46     2782.49    129.07 o
  -1   5  16     1826.85     1781.34    106.35 o
   0   5  16     1152.85     1068.04     91.76 o
   1   5  16     1849.79     1800.70     94.85 o
   2   5  16     1920.54     1882.71     89.07 o
   3   5  16     2075.79     2070.80     89.81 o
   4   5  16     3559.11     3461.57    105.47 o
   5   5  16     1031.28     1110.92     89.81 o
   6   5  16     3207.53     3163.50     94.38 o
   7   5  16     1167.47     1143.66    124.83 o
   8   5  16     2129.94     2222.86    132.70 o
   9   5  16     1379.83     1430.90    101.17 o
  10   5  16     2031.43     2273.07    104.26 o
  11   5  16      518.85      503.36    112.13 o
  -2   6  16     1517.22     1628.14    104.26 o
  -1   6  16     1714.40     1780.87     93.37 o
   0   6  16     1515.29     1637.61    126.92 o
   1   6  16     1109.59     1047.13     92.97 o
   2   6  16     3202.81     3218.43    100.97 o
   3   6  16      368.07      418.33     82.28 o
   4   6  16     2396.76     3434.55     91.89 o
   5   6  16     2257.34     2161.55     83.22 o
   6   6  16     2253.28     2334.11    118.98 o
   7   6  16     2547.25     2628.75    100.43 o
   8   6  16      822.23      893.53    106.28 o
   9   6  16     1242.69     1249.81    102.11 o
  10   6  16      809.07      885.93    126.38 o
  11   6  16     1338.48     1450.06    132.16 o
  -1   7  16     2822.37     2896.97    111.05 o
   0   7  16     1021.46     1147.96    125.57 o
   1   7  16     1575.48     1641.24    102.18 o
   2   7  16     1433.37     1457.46    113.88 o
   3   7  16     2931.85     2856.36    116.90 o
   4   7  16      494.59      506.79     88.87 o
   5   7  16     4031.20     4178.23    109.77 o
   6   7  16      199.05      213.30    110.72 o
   7   7  16     2039.87     2059.77    111.05 o
   8   7  16     1988.25     1938.57    110.58 o
   9   7  16     2405.42     2492.49     99.29 o
  10   7  16     1552.58     1641.04     94.72 o
   0   8  16     3021.98     3240.47    133.03 o
   1   8  16      184.95      170.21    108.77 o
   2   8  16     3288.46     3403.89    108.03 o
   3   8  16      459.24      482.59    107.76 o
   4   8  16     1991.00     1878.88    102.18 o
   5   8  16      252.81      277.76    106.68 o
   6   8  16     2189.56     2245.24    107.83 o
   7   8  16      257.00      275.82    100.77 o
   8   8  16     3055.97     3066.97    113.67 o
   9   8  16      534.05      594.99     91.83 o
  10   8  16     1876.03     2087.00    115.69 o
   1   9  16     1249.32     1345.40     92.77 o
   2   9  16        4.78       -2.15    106.21 o
   3   9  16     3823.45     3851.87    133.44 o
   4   9  16      359.45      371.34     86.18 o
   5   9  16     2224.87     2270.79     93.78 o
   6   9  16       56.93       48.06    107.35 o
   7   9  16     2800.17     2682.86     96.60 o
   8   9  16        5.73       60.77    122.61 o
   9   9  16     3207.20     3229.99    101.57 o
  10   9  16       84.75      122.35    129.61 o
   2  10  16     3264.62     3614.43    143.86 o
   3  10  16       49.38       25.88    105.07 o
   4  10  16     2594.01     2644.81    113.74 o
   5  10  16        0.73      -13.58    104.13 o
   6  10  16     1759.55     1780.87    105.14 o
   7  10  16       57.42       60.63     98.75 o
   8  10  16     1469.57     1506.60    127.05 o
   9  10  16        7.73       12.57     94.92 o
   4  11  16      216.89      210.68    112.87 o
   5  11  16      988.24      924.31     93.91 o
   6  11  16      102.86      157.44     96.94 o
   7  11  16     2914.31     2982.00    141.71 o
  -2  -5  17      978.71      965.86    167.59 o
  -1  -5  17      537.22      521.92    164.09 o
  -2  -4  17     1457.51     1577.38    134.18 o
  -1  -4  17      540.36      495.23    122.35 o
   0  -4  17     1366.14     1243.96    157.30 o
   1  -4  17      496.15      453.62    186.68 o
  -3  -3  17     1781.97     1897.09    132.29 o
  -2  -3  17      493.72      524.20    121.67 o
  -1  -3  17      970.52      956.98    123.62 o
   0  -3  17      701.65      736.22    123.56 o
   1  -3  17     1266.29     1271.65    131.55 o
   2  -3  17      333.10      333.16    148.43 o
   3  -3  17     1104.86     1029.92    153.54 o
   4  -3  17      465.44      371.47    141.84 o
   5  -3  17     1309.69     1114.42    152.46 o
   6  -3  17      174.90      216.12    149.77 o
   7  -3  17     1152.46     1178.82    132.16 o
  -3  -2  17      581.32      570.99    119.86 o
  -2  -2  17      924.68     1021.79    122.95 o
  -1  -2  17      230.71      209.74    102.25 o
   0  -2  17     2804.31     2735.36    133.84 o
   1  -2  17      547.28     2623.77    158.11 o
   2  -2  17     2406.54     2533.42    138.95 o
   3  -2  17      144.70      155.28    123.15 o
   4  -2  17     1358.93     1326.04    138.55 o
   5  -2  17      189.40      179.75    144.93 o
   6  -2  17      775.36      756.66    123.89 o
   7  -2  17      121.87      112.33    132.97 o
   8  -2  17      897.05      957.92    141.97 o
  -3  -1  17     1003.32     1080.94    101.91 o
  -2  -1  17      378.55      431.10     99.96 o
  -1  -1  17      877.35      787.51     93.78 o
   0  -1  17      176.82      214.10     93.78 o
   1  -1  17     2615.90     2660.81    133.91 o
   2  -1  17       97.98       98.15    121.00 o
   3  -1  17     1908.37     2090.83    135.79 o
   4  -1  17      591.85      556.27    125.50 o
   5  -1  17     2014.23     1967.01    132.70 o
   6  -1  17       32.88       43.63    119.79 o
   7  -1  17      894.09      872.62    125.17 o
   8  -1  17       60.81       78.72    121.00 o
  -3   0  17        5.77       18.08     94.31 o
  -2   0  17      919.42      993.55    102.38 o
  -1   0  17      364.78      348.55    120.53 o
   0   0  17     1697.65     1684.80    111.05 o
   1   0  17      233.88      260.35    103.12 o
   2   0  17     1960.91     1971.38    118.24 o
   3   0  17      117.82       84.97    109.84 o
   4   0  17     3528.64     3610.20    143.66 o
   5   0  17       58.43       74.62    123.56 o
   6   0  17     1258.58     1347.35    128.13 o
   7   0  17       66.73      101.24     99.89 o
   8   0  17     1214.88     1333.97    125.37 o
   9   0  17       28.91       52.30    101.71 o
  -3   1  17     1544.97     1553.99     90.28 o
  -2   1  17      155.94      158.31     97.00 o
  -1   1  17     2808.14     2677.15    118.58 o
   0   1  17      147.71      187.75    121.81 o
   1   1  17     1603.38     1761.30    127.86 o
   2   1  17       86.58       77.10     80.73 o
   3   1  17     2004.65     1976.22    103.59 o
   4   1  17        1.61        4.84     91.15 o
   5   1  17     3063.79     3162.76    139.76 o
   6   1  17        0.10       20.77    122.08 o
   7   1  17     2198.63     2366.24    133.77 o
   8   1  17      157.79      196.16    105.54 o
   9   1  17     1407.57     1597.01    127.25 o
  -3   2  17       86.28       44.57    103.79 o
  -2   2  17     3102.50     3268.71    129.67 o
  -1   2  17      145.10      163.55     98.88 o
   0   2  17     1996.83     2088.68    102.92 o
   1   2  17       69.90       53.91     93.24 o
   2   2  17     1900.72     2016.95    120.33 o
   3   2  17      310.41      233.80     81.41 o
   4   2  17     2706.23     2660.61    118.72 o
   5   2  17       52.86       28.10    123.69 o
   6   2  17     1851.72     1988.45    132.83 o
   7   2  17        1.61       50.55    122.75 o
   8   2  17     2209.15     2421.30    131.62 o
   9   2  17        1.17       54.85    120.53 o
  10   2  17     1361.54     1568.91    145.27 o
  -2   3  17      125.64       69.44     98.82 o
  -1   3  17     1830.90     1797.27    106.82 o
   0   3  17      170.15      161.40     94.45 o
   1   3  17     2723.27     2975.95    133.17 o
   2   3  17       51.90       30.72     95.59 o
   3   3  17     4164.85     4386.62    125.44 o
   4   3  17       17.22       14.32     73.47 o
   5   3  17     2391.27     2401.13    107.22 o
   6   3  17        4.55        5.11    125.44 o
   7   3  17     2270.97     2408.86    134.45 o
   8   3  17      139.07       54.18    102.18 o
   9   3  17     2339.17     2594.67    118.78 o
  10   3  17       53.43       69.64    106.14 o
  -2   4  17     2236.04     2291.96    106.75 o
  -1   4  17      357.19      301.96     91.96 o
   0   4  17     1919.67     2110.32    129.00 o
   1   4  17      388.16      401.25     96.20 o
   2   4  17     3193.87     3372.84    110.25 o
   3   4  17      588.25      590.55     99.02 o
   4   4  17     2543.58     2680.10    130.14 o
   5   4  17       27.78        5.11    100.90 o
   6   4  17     2220.79     2348.36    112.06 o
   7   4  17       21.12       30.12    125.37 o
   8   4  17     1693.82     1730.18    110.72 o
   9   4  17      354.33      357.02     88.06 o
  10   4  17     2165.80     2227.36     97.34 o
  -1   5  17     1691.68     1778.78    106.28 o
   0   5  17      540.38      508.20    107.69 o
   1   5  17     1547.94     1718.48    129.94 o
   2   5  17     1094.57     1059.90    128.06 o
   3   5  17     2469.87     2531.61    117.64 o
   4   5  17      505.14      500.47    124.36 o
   5   5  17     3847.98     3717.29    116.77 o
   6   5  17      823.52      862.06    127.39 o
   7   5  17     2599.46     2730.72    113.47 o
   8   5  17      239.89      292.35     89.34 o
   9   5  17     2177.27     2262.79    134.31 o
  10   5  17      242.21      301.76    123.76 o
  -1   6  17      687.36      771.52    127.59 o
   0   6  17     2285.84     2515.21    116.97 o
   1   6  17      460.57      474.32     96.67 o
   2   6  17     2063.76     2096.34    117.10 o
   3   6  17     1659.10     1712.70    128.60 o
   4   6  17     1780.16     1796.13     94.58 o
   5   6  17     1547.89     1437.29     93.17 o
   6   6  17     1483.87     1601.99    128.93 o
   7   6  17      850.04      779.99     98.15 o
   8   6  17     2338.82     2475.28    113.74 o
   9   6  17      615.74      597.68    100.30 o
  10   6  17     1744.55     1863.28     97.14 o
   0   7  17     2477.04     2548.75    105.47 o
   1   7  17      725.92      798.94     99.15 o
   2   7  17     1163.18     1186.28    111.66 o
   3   7  17     1563.45     1712.77     92.16 o
   4   7  17     1576.35     1670.55    112.06 o
   5   7  17     1434.43     1455.64     91.96 o
   6   7  17     2315.04     2346.07    117.84 o
   7   7  17     1323.49     1292.29    114.82 o
   8   7  17      984.74     1175.52    127.66 o
   9   7  17     2007.35     2064.61    133.24 o
  10   7  17     1349.06     1414.57    151.39 o
   1   8  17     1336.26     1376.79     93.91 o
   2   8  17      689.15      760.36     89.88 o
   3   8  17     2003.86     2026.97    113.74 o
   4   8  17     1293.91     1394.33     98.82 o
   5   8  17     1653.89     1725.74     92.36 o
   6   8  17      590.29      599.69    100.83 o
   7   8  17     2326.36     2242.55     95.66 o
   8   8  17      968.10      980.38    105.20 o
   9   8  17     2645.51     2547.95    113.00 o
   2   9  17     2176.50     2428.36    145.00 o
   3   9  17      306.75      336.85    105.94 o
   4   9  17     2917.81     3010.10    105.14 o
   5   9  17      175.91      170.95     93.98 o
   6   9  17     1164.74     1208.67    103.32 o
   7   9  17      563.30      506.12    101.24 o
   8   9  17     2371.15     2387.28    109.98 o
   4  10  17       39.49       89.88    144.46 o
   5  10  17     1806.74     1851.18    111.72 o
   6  10  17      138.03      192.79     91.22 o
   7  10  17     2549.10     2566.57    102.51 o
   0  -4  18     1025.49     1003.50    161.00 o
   1  -4  18     1214.19     1120.20    213.10 o
  -1  -3  18      556.47      598.28    128.66 o
   0  -3  18     1603.58     1660.67    131.29 o
   1  -3  18      703.85      731.65    155.55 o
   2  -3  18     1397.62     1305.60    155.42 o
   3  -3  18      449.09      433.72    158.91 o
   4  -3  18      905.06      886.06    170.41 o
   5  -3  18      394.17      368.65    168.93 o
   6  -3  18     1371.02     1407.98    195.01 o
  -2  -2  18      258.98      324.82    142.11 o
  -1  -2  18      975.38     1035.90    124.16 o
   0  -2  18      419.25      447.77    121.14 o
   1  -2  18     2133.94     2279.79    140.23 o
   2  -2  18      222.61      184.46    129.81 o
   3  -2  18     1659.24     1465.39    140.90 o
   4  -2  18      546.02      523.67    122.01 o
   5  -2  18     2012.67     2117.11    146.55 o
   6  -2  18       41.11       70.05    130.68 o
   7  -2  18      956.51     1172.23    174.31 o
  -2  -1  18     1132.45     1179.42    118.51 o
  -1  -1  18      296.72      281.39     94.38 o
   0  -1  18     1774.58     1711.69    102.11 o
   1  -1  18       16.98       50.22    119.32 o
   2  -1  18     1970.10     2007.47    132.50 o
   3  -1  18      163.40      143.79    124.09 o
   4  -1  18     1794.05     1923.18    138.34 o
   5  -1  18      388.14      343.71    123.29 o
   6  -1  18     1442.06     1549.28    130.68 o
   7  -1  18      125.38      148.16    132.83 o
  -2   0  18      235.12      285.56     97.14 o
  -1   0  18     1080.06     1210.55    110.65 o
   0   0  18       32.96       64.87    119.39 o
   1   0  18     1274.52     1416.05    113.07 o
   2   0  18       29.66       34.55    121.07 o
   3   0  18     1839.54     1947.44    134.51 o
   4   0  18      246.49      249.40    126.71 o
   5   0  18     2915.64     3015.41    139.89 o
   6   0  18       20.77       32.00    121.14 o
   7   0  18     1149.36     1245.71    127.52 o
   8   0  18       97.48       87.46    121.54 o
  -2   1  18     2232.58     2330.82    116.30 o
  -1   1  18       27.97       26.62     84.90 o
   0   1  18     1912.63     2127.33    127.86 o
   1   1  18        1.94       12.30    102.78 o
   2   1  18     1337.56     1383.04    100.77 o
   3   1  18       66.44       64.40    123.89 o
   4   1  18     1874.50     1973.93    136.06 o
   5   1  18       29.38       10.89    102.72 o
   6   1  18     1429.28     1536.38    109.04 o
   7   1  18       68.05       80.94    109.91 o
   8   1  18     1867.43     2033.22    132.56 o
  -2   2  18        1.61      -33.95    101.71 o
  -1   2  18     2500.22     2662.90    129.87 o
   0   2  18       58.92       50.69     92.30 o
   1   2  18     1118.77     1245.97    125.98 o
   2   2  18       85.13       52.70    108.03 o
   3   2  18     1490.95     1645.68    103.32 o
   4   2  18        0.55       30.38    103.72 o
   5   2  18     1912.27     1806.01    113.74 o
   6   2  18        5.27      -40.54    110.98 o
   7   2  18     1985.91     1981.73    120.66 o
   8   2  18        1.48      -12.91    100.77 o
   9   2  18     1310.78     1314.21    103.66 o
  -1   3  18      101.37      159.72    105.14 o
   0   3  18     1860.96     1861.94    101.57 o
   1   3  18        3.57      -75.16    108.23 o
   2   3  18     2868.15     2946.24    119.99 o
   3   3  18      113.41      175.45    124.77 o
   4   3  18     1696.50     1777.44    115.35 o
   5   3  18       41.47       39.80     88.33 o
   6   3  18     1260.01     1287.65    131.29 o
   7   3  18        7.91      -34.82    124.16 o
   8   3  18     1441.07     1559.23    130.55 o
   9   3  18      114.41       84.23     95.52 o
  -1   4  18     1363.08     1454.30    119.79 o
   0   4  18      189.71      258.94    123.02 o
   1   4  18     1081.43     1132.10     92.23 o
   2   4  18      178.32      187.62    122.82 o
   3   4  18     2718.62     2861.54    133.77 o
   4   4  18       37.65      115.29    106.88 o
   5   4  18     2216.64     2267.76    120.26 o
   6   4  18       11.57      -30.32    124.56 o
   7   4  18     1206.13     1217.07    107.22 o
   8   4  18      123.73      151.72    102.38 o
   9   4  18     1597.68     1733.14    110.11 o
   0   5  18     1261.37     1313.06    127.72 o
   1   5  18      179.33      154.48    125.44 o
   2   5  18     1670.36     1749.20    102.85 o
   3   5  18      673.60      688.76     90.08 o
   4   5  18     2068.77     2048.61    115.49 o
   5   5  18      109.28      104.20    123.49 o
   6   5  18     2341.35     2267.76     97.67 o
   7   5  18      322.29      351.91    125.57 o
   8   5  18     1343.97     1397.16    131.29 o
   9   5  18      300.32      280.05     89.94 o
   1   6  18     1084.14     1247.99    100.03 o
   2   6  18      175.47      161.81    108.70 o
   3   6  18     1884.40     1895.75     94.72 o
   4   6  18      568.74      579.59    123.62 o
   5   6  18     2225.50     2278.25    104.13 o
   6   6  18     1073.93     1046.12    125.98 o
   7   6  18     1531.82     1643.26    129.40 o
   8   6  18       91.40       73.14    112.33 o
   9   6  18     1847.40     1863.35    105.14 o
   1   7  18     1205.57     1353.80    133.37 o
   2   7  18      895.62      862.94    110.98 o
   3   7  18      739.04      736.16    107.89 o
   4   7  18      830.66      835.44     89.20 o
   5   7  18      604.87      596.00    108.50 o
   6   7  18     1367.66     1509.55    104.73 o
   7   7  18      862.77      936.08    125.10 o
   8   7  18     2281.11     2092.24    110.92 o
   9   7  18     1109.95     1131.29    127.79 o
   3   8  18     1618.68     1711.76    111.39 o
   4   8  18     1191.22     1073.68    109.91 o
   5   8  18     1177.61     1242.81    125.50 o
   6   8  18      743.04      890.16    122.95 o
   7   8  18     1038.25     1085.85     89.81 o
   8   8  18     1390.35     1440.05    110.58 o
   5   9  18     1392.29     1394.54    123.62 o
   6   9  18      341.99      445.28    139.22 o
   2  -3  19      631.67      715.52    183.92 o
   3  -3  19      789.10      744.02    202.27 o
   1  -2  19      359.36      381.89    128.93 o
   2  -2  19     1715.15     1648.91    134.85 o
   3  -2  19      158.98      157.10    138.34 o
   4  -2  19      870.57     1009.28    152.19 o
   5  -2  19     1067.94      987.10    154.61 o
   0  -1  19      192.92      169.74    122.88 o
   1  -1  19     1408.21     1462.30    114.01 o
   2  -1  19      110.48      177.40    123.49 o
   3  -1  19     2206.18     2327.92    138.95 o
   4  -1  19      599.83      578.72    125.84 o
   5  -1  19     2554.27     2672.84    140.36 o
   6  -1  19       34.12        6.32    132.97 o
   0   0  19     1779.25     1911.01    129.00 o
   1   0  19       19.06       25.61    105.94 o
   2   0  19     1740.62     1825.70    117.44 o
   3   0  19        9.32      -12.17    124.23 o
   4   0  19     1952.26     2281.68    138.95 o
   5   0  19      118.60      127.39    124.97 o
   6   0  19     1162.57     1243.69    135.59 o
   7   0  19       77.81       84.97    131.35 o
   0   1  19       63.15       54.45     92.90 o
   1   1  19     1443.76     1588.74    114.82 o
   2   1  19        7.03      -10.35     95.79 o
   3   1  19     1724.31     1850.58    132.63 o
   4   1  19       20.51       -7.26    103.79 o
   5   1  19     1862.66     1956.45    136.73 o
   6   1  19       37.43       48.94    124.29 o
   7   1  19     1573.12     1551.70    111.46 o
   0   2  19     1816.27     1818.24    114.88 o
   1   2  19        5.59        5.45     86.31 o
   2   2  19     1717.46     1768.50    114.35 o
   3   2  19       23.18       34.49    105.81 o
   4   2  19     1482.99     1636.87    110.45 o
   5   2  19       13.30       30.52    126.11 o
   6   2  19     1197.35     1389.43    132.36 o
   7   2  19       23.77       21.85    123.96 o
   8   2  19     1813.13     1855.21    156.70 o
   0   3  19       82.03      172.90    112.13 o
   1   3  19     1706.66     1821.33    103.72 o
   2   3  19       28.49       22.45    123.62 o
   3   3  19     2320.33     2405.37    134.38 o
   4   3  19      232.72      256.12    124.97 o
   5   3  19     1279.67     1318.10    130.21 o
   6   3  19       90.60       96.80    125.84 o
   7   3  19      974.78     1000.68    107.69 o
   8   3  19       46.62       82.01    129.47 o
   1   4  19      175.32      254.91    123.69 o
   2   4  19     1211.84     1269.84     93.64 o
   3   4  19      221.69      234.41    125.30 o
   4   4  19     1801.29     1963.91    131.22 o
   5   4  19        4.04        1.95    100.57 o
   6   4  19     1333.24     1370.47    109.77 o
   7   4  19      278.40      234.81    102.25 o
   8   4  19      862.95      917.99    121.54 o
   1   5  19      948.00     1127.26    132.90 o
   2   5  19      168.24      103.32     96.53 o
   3   5  19     1691.60     1575.37     94.45 o
   4   5  19      244.11      220.29    108.09 o
   5   5  19     1863.11     1840.02    101.10 o
   6   5  19      396.43      440.98    102.65 o
   7   5  19     1064.75     1118.25    105.14 o
   8   5  19      229.32      369.05    146.61 o
   2   6  19     1060.77     1270.24    147.02 o
   3   6  19      538.39      479.84    109.04 o
   4   6  19     1061.18     1021.58     98.88 o
   5   6  19      361.11      376.25     87.73 o
   6   6  19      980.56     1032.68    104.60 o
   7   6  19      348.57      334.90     94.45 o
   4   7  19      540.13      545.51    135.92 o
   5   7  19      968.60     1025.82    124.70 o
   6   7  19      704.99      791.21    115.89 o
   7   7  19      994.00     1064.88    123.89 o
   3   0  20     2468.20     2508.35    138.28 o
   4   0  20      246.48      216.52    153.54 o
   2   1  20     1223.18     1515.87    153.07 o
   3   1  20       19.25       12.97    104.80 o
   4   1  20     1732.42     1692.67    104.20 o
   5   1  20      243.28      317.16    153.20 o
   2   2  20       40.64       33.21    113.94 o
   3   2  20     2150.00     2355.55    138.34 o
   4   2  20        3.97       26.02    125.30 o
   5   2  20     1601.86     1603.26    120.26 o
   3   3  20       47.02       61.64    137.47 o
   4   3  20     2609.77     2782.75    127.86 o
   5   3  20        2.00       42.08     88.47 o
   6   3  20     1100.42     1416.99    155.22 o
   4   4  20      125.44      133.50    123.49 o
   5   4  20     1555.08     1593.18    111.52 o
 
